# Supplementary material for: Attenuation of TCR-induced transcription by Bach2 controls regulatory T cell differentiation and homeostasis
Source: Nat Commun. 2020 Jan 14;11:252. doi: 10.1038/s41467-019-14112-2 (PMC6959360; doi:10.1038/s41467-019-14112-2)
Supplement: Supplementary file 2 — Source Data [file 41467_2019_14112_MOESM2_ESM.xlsx]

## Sheet: Figure 1c
Figure 1c
		Foxp3-Cre											Bach2-flox/Foxp3-Cre
	Spleen, %Treg	10.9	12.7	9.32	11.7	16.7	12.1	12.3834	9.95556	9.77232	9.95534		11.2	10.4	9.84	14.5	10.3	8.53	9.93	9.20682	8.16273	10.6062	9.28564
		Foxp3-Cre							Bach2-flox/Foxp3-Cre
	Spleen, #Treg	990000	681000	549000	519000	886525	372244	448541	375000	335000	408000	397000	276586	255144	457344
		Foxp3-Cre				Bach2-flox/Foxp3-Cre
	LN, %Treg	11.1	10.3	12.1	11.8	8.41	7.16	6.97	8.6
		Foxp3-Cre				Bach2-flox/Foxp3-Cre
	LN, #Treg	386000	448000	246000	420000	53300	183000	189000	194000

## Sheet: Figure 1d
Figure 1d
		Foxp3Cre				Bach2fl/flFoxp3Cre
	CTLA4+ Treg	2864	3069	3410	2343	5691	5997	5177	5529
		Foxp3Cre				Bach2fl/flFoxp3Cre
	ICOS+ Treg	762	633	696	525	1662	1917	1453	1498
		Foxp3Cre				Bach2fl/flFoxp3Cre
	CCR7- Treg	60.9	56.7	45.7	51.6	72.6	66.2	69.7	71.7
		Foxp3Cre				Bach2fl/flFoxp3Cre
	CD103+ Treg	14.8	13.9	16.3	13.3	25.9	36	25.1	32.9

## Sheet: Figure 1e
Figure 1e
Differentially expressed genes, Foxp3+ Treg cells, Bach2/Foxp3Cre vs Foxp3Cre
EntrezID	Symbol	Length	Desc	logFC	AveExpr	t	P.Value	adj.P.Val	B	Log2RPKM.Bach2	Log2RPKM.Cre
13034	Ctse	2120	cathepsin E	-3.34109	5.94787	-27.6137	5.89e-13	7.72e-09	18.6047	4.24653	7.58761
16010	Igfbp4	2069	insulin-like growth factor binding protein 4	-2.60644	5.84512	-25.0094	2.1e-12	1.3729e-08	17.7958	4.53526	7.1417
16407	Itgae	4572	integrin alpha E, epithelial-associated	1.77165	5.6519	19.3839	5.36e-11	2.3388e-07	15.5935	6.52722	4.75557
21938	Tnfrsf1b	4913	tumor necrosis factor receptor superfamily, member 1b	1.15833	6.84847	18.4498	9.99e-11	3.21581e-07	15.1291	7.42464	6.26631
17996	Neb	22489	nebulin	2.37136	2.27851	18.1497	1.23e-10	3.21581e-07	14.5247	3.42102	1.04965
14190	Fgl2	3769	fibrinogen-like protein 2	2.03306	4.61392	17.8242	1.54e-10	3.36427e-07	14.2662	5.61105	3.57799
20715	Serpina3g	1949	serine (or cysteine) peptidase inhibitor, clade A, member 3G	1.59471	5.99068	16.6756	3.55e-10	5.84259e-07	13.692	6.79575	5.20104
100504230	AU020206	1379	expressed sequence AU020206	1.37095	7.12574	16.6541	3.61e-10	5.84259e-07	13.7866	7.80947	6.43852
13136	Cd55	2527	CD55 molecule, decay accelerating factor for complement	-2.08481	4.6706	-16.5073	4.03e-10	5.84259e-07	13.182	3.62453	5.70934
20200	S100a6	719	S100 calcium binding protein A6 (calcyclin)	1.53422	7.57408	16.3735	4.46e-10	5.84259e-07	13.5146	8.33112	6.7969
75423	Arl5a	5212	ADP-ribosylation factor-like 5A	1.30217	5.4326	16.0384	5.77e-10	6.76499e-07	13.3594	6.09047	4.7883
65256	Asb2	2690	ankyrin repeat and SOCS box-containing 2	2.03083	4.57393	15.926	6.3e-10	6.76499e-07	12.8411	5.57855	3.54772
17916	Myo1f	3833	myosin IF	1.40874	5.28574	15.8038	6.93e-10	6.76499e-07	13.1259	5.9861	4.57736
16154	Il10ra	3493	interleukin 10 receptor, alpha	1.30485	5.79019	15.7506	7.23e-10	6.76499e-07	13.1267	6.44752	5.14267
26943	Serinc3	3694	serine incorporator 3	0.981175	7.79122	14.7762	1.6e-09	1.39322e-06	12.336	8.28951	7.30833
12766	Cxcr3	1608	chemokine (C-X-C motif) receptor 3	1.51999	6.26503	14.1992	2.61e-09	2.086e-06	11.8407	7.01115	5.49116
235627	Nbeal2	8803	neurobeachin-like 2	0.908422	5.93415	14.0914	2.86e-09	2.086e-06	11.7768	6.38305	5.47463
245944	Vps54	4712	VPS54 GARP complex subunit	1.09562	6.19001	14.09	2.87e-09	2.086e-06	11.799	6.72609	5.63047
20343	Sell	2321	selectin, lymphocyte	-0.87738	8.18802	-13.8598	3.51e-09	2.41917e-06	11.55	7.75584	8.63322
110454	Ly6a	828	lymphocyte antigen 6 complex, locus A	1.22176	8.10402	13.4668	4.99e-09	3.19645e-06	11.2535	8.73122	7.50946
66395	Ahnak	18543	AHNAK nucleoprotein (desmoyokin)	0.908509	6.08571	13.4377	5.12e-09	3.19645e-06	11.0764	6.52969	5.62118
16197	Il7r	3210	interleukin 7 receptor	1.069	6.36047	13.1338	6.78e-09	3.84396e-06	10.947	6.88364	5.81464
16182	Il18r1	4781	interleukin 18 receptor 1	1.27835	5.53864	13.1202	6.86e-09	3.84396e-06	10.9382	6.15569	4.87733
68259	Ift80	4090	intraflagellar transport 80	-0.925351	6.85188	-13.092	7.04e-09	3.84396e-06	10.8735	6.38046	7.30581
12775	Ccr7	1975	chemokine (C-C motif) receptor 7	-1.10901	7.0126	-12.9626	7.95e-09	4.16429e-06	10.7886	6.45738	7.56639
57781	Cd200r1	1891	CD200 receptor 1	1.74989	4.5875	12.8239	9.06e-09	4.56333e-06	10.363	5.45266	3.70277
17345	Mki67	10075	antigen identified by monoclonal antibody Ki 67	1.4565	3.48452	12.5905	1.13193e-08	5.4911e-06	10.4255	4.19363	2.73713
14728	Lilrb4a	1420	leukocyte immunoglobulin-like receptor, subfamily B, member 4A	3.1109	4.21387	12.5443	1.18348e-08	5.53615e-06	9.38463	5.66056	2.54966
21414	Tcf7	2238	transcription factor 7, T cell specific	-0.750687	8.35967	-12.4187	1.33678e-08	6.03738e-06	10.1667	7.97747	8.72816
17082	Il1rl1	6967	interleukin 1 receptor-like 1	1.21962	4.4039	12.3839	1.38282e-08	6.03738e-06	10.2449	5.00203	3.78241
100043314	Tigit	963	T cell immunoreceptor with Ig and ITIM domains	1.74834	7.16938	12.2411	1.59067e-08	6.53151e-06	10.1045	7.9941	6.24576
20198	S100a4	499	S100 calcium binding protein A4	1.08055	8.44048	12.2379	1.59573e-08	6.53151e-06	10.1035	8.98335	7.9028
12773	Ccr4	2787	chemokine (C-C motif) receptor 4	1.30847	5.5857	12.1637	1.71719e-08	6.81569e-06	10.0301	6.24082	4.93234
22138	Ttn	104320	titin	2.53404	-0.617023	12.0001	2.02122e-08	7.78645e-06	9.75996	0.556381	-1.97766
12142	Prdm1	5143	PR domain containing 1, with ZNF domain	1.59525	3.23954	11.8643	2.31754e-08	8.67291e-06	9.56984	4.04965	2.45439
50928	Klrg1	1365	killer cell lectin-like receptor subfamily G, member 1	1.33339	6.09388	11.8318	2.39527e-08	8.71481e-06	9.68673	6.76947	5.43608
54167	Icos	3254	inducible T cell co-stimulator	1.03431	6.19067	11.6186	2.97838e-08	1.05435e-05	9.46544	6.69176	5.65745
107350	AW112010	775	expressed sequence AW112010	1.16614	8.79875	11.5606	3.16219e-08	1.08996e-05	9.37485	9.37148	8.20533
20055	Rps16	615	ribosomal protein S16	-1.02293	8.40232	-11.4191	3.66312e-08	1.23025e-05	9.26611	7.90312	8.92605
72747	Ttc39c	2385	tetratricopeptide repeat domain 39C	1.72909	4.297	11.3689	3.86107e-08	1.25466e-05	9.08968	5.14453	3.41544
110557	H2-Q6	981	histocompatibility 2, Q region locus 6	0.869516	8.49578	11.335	4.00088e-08	1.25466e-05	9.13038	8.9193	8.04979
17132	Maf	3642	avian musculoaponeurotic fibrosarcoma oncogene homolog	0.969121	5.79048	11.3297	4.0232e-08	1.25466e-05	9.173	6.26509	5.29597
22234	Ugcg	3719	UDP-glucose ceramide glucosyltransferase	-1.029	5.36269	-11.2601	4.32957e-08	1.28366e-05	9.11428	4.85696	5.88596
71720	Osbpl3	6935	oxysterol binding protein-like 3	1.15254	3.80406	11.2465	4.39221e-08	1.28366e-05	9.10209	4.37316	3.22062
14026	Evl	2698	Ena-vasodilator stimulated phosphoprotein	-0.925087	6.46246	-11.2305	4.46748e-08	1.28366e-05	9.05544	6.00088	6.92597
19073	Srgn	938	serglycin	0.760974	8.97353	11.2219	4.50821e-08	1.28366e-05	8.97405	9.35515	8.59418
18197	Nsg2	2243	neuron specific gene family member 2	-1.15098	6.13982	-11.1845	4.691e-08	1.28439e-05	9.03339	5.57675	6.72773
15979	Ifngr1	2099	interferon gamma receptor 1	0.873593	7.24493	11.1695	4.7665e-08	1.28439e-05	8.96291	7.68303	6.80944
328833	Treml2	4509	triggering receptor expressed on myeloid cells-like 2	-1.08801	4.72175	-11.1619	4.80493e-08	1.28439e-05	9.0168	4.18526	5.27327
228026	Pdk1	5137	pyruvate dehydrogenase kinase, isoenzyme 1	-0.973124	5.12356	-11.1083	5.08786e-08	1.33282e-05	8.94474	4.63031	5.60343
109711	Actn1	3739	actinin, alpha 1	-0.899229	6.26615	-11.0537	5.39465e-08	1.36607e-05	8.84682	5.80657	6.7058
16195	Il6st	5452	interleukin 6 signal transducer	-0.851775	5.82537	-11.0316	5.52416e-08	1.36607e-05	8.81528	5.39222	6.24399
20230	Satb1	6788	special AT-rich sequence binding protein 1	-0.775392	5.74171	-11.031	5.52767e-08	1.36607e-05	8.79658	5.35083	6.12622
12772	Ccr2	3589	chemokine (C-C motif) receptor 2	1.2685	4.80763	10.8959	6.39624e-08	1.55144e-05	8.7348	5.45978	4.19128
12323	Camk2b	4190	calcium/calmodulin-dependent protein kinase II, beta	-3.29429	1.66639	-10.873	6.55774e-08	1.56169e-05	6.72855	0.0188015	3.31309
238377	Gpr68	3505	G protein-coupled receptor 68	1.07814	5.30747	10.8211	6.93923e-08	1.60132e-05	8.6476	5.83335	4.7552
215615	Rnpep	2301	arginyl aminopeptidase (aminopeptidase B)	1.40745	4.72551	10.8173	6.96865e-08	1.60132e-05	8.61275	5.46027	4.05282
18671	Abcb1a	4977	ATP-binding cassette, sub-family B (MDR/TAP), member 1A	1.17332	4.775	10.5901	8.95068e-08	2.02131e-05	8.39479	5.3494	4.17608
240660	Slc35g1	3471	solute carrier family 35, member G1	-1.30401	4.03813	-10.3942	1.11464e-07	2.4745e-05	8.15705	3.39849	4.7025
93692	Glrx	1327	glutaredoxin	1.14591	5.92066	10.3273	1.20225e-07	2.62432e-05	8.11321	6.50417	5.35826
107607	Nod1	4415	nucleotide-binding oligomerization domain containing 1	-1.01754	4.57191	-10.3128	1.2222e-07	2.62432e-05	8.09569	4.0586	5.07614
18712	Pim1	1759	proviral integration site 1	0.709708	8.24533	10.2948	1.24753e-07	2.63552e-05	7.90612	8.5983	7.88859
13518	Dst	23242	dystonin	1.40463	2.90847	10.1717	1.43587e-07	2.98525e-05	7.90379	3.57741	2.17278
56338	Txnip	2801	thioredoxin interacting protein	-0.596686	8.19734	-9.93549	1.88788e-07	3.86367e-05	7.40043	7.89538	8.49207
12700	Cish	2161	cytokine inducible SH2-containing protein	0.798039	7.18784	9.91746	1.92814e-07	3.88535e-05	7.53342	7.58881	6.79077
17869	Myc	2399	myelocytomatosis oncogene	-1.03404	5.51493	-9.76127	2.31777e-07	4.59971e-05	7.4569	4.99489	6.02893
26362	Axl	5084	AXL receptor tyrosine kinase	1.24052	3.74345	9.72811	2.41084e-07	4.71301e-05	7.43028	4.38155	3.14103
80750	N4bp1	6469	NEDD4 binding protein 1	0.869219	4.3619	9.64828	2.65163e-07	5.10751e-05	7.30537	4.797	3.92778
68151	Wls	2769	wntless homolog (Drosophila)	0.865415	5.58442	9.61654	2.75439e-07	5.22855e-05	7.26719	6.0189	5.15349
12332	Capg	1249	capping protein (actin filament), gelsolin-like	0.825323	8.08042	9.55822	2.95444e-07	5.5218e-05	7.08497	8.50928	7.68395
667090	Gm8451	484	predicted gene 8451	-1.4879	7.07106	-9.54741	2.99319e-07	5.5218e-05	7.21713	6.35715	7.84504
21973	Top2a	5217	topoisomerase (DNA) II alpha	1.25818	3.6511	9.513	3.12022e-07	5.6762e-05	7.17794	4.30213	3.04395
381417	Gm14085	3740	predicted gene 14085	-2.23439	2.28834	-9.41273	3.52424e-07	6.32335e-05	6.51073	1.10767	3.34206
22163	Tnfrsf4	1155	tumor necrosis factor receptor superfamily, member 4	0.718073	7.77763	9.37311	3.69896e-07	6.54716e-05	6.89296	8.13744	7.41937
18613	Pecam1	3305	platelet/endothelial cell adhesion molecule 1	-0.746298	5.97708	-9.25204	4.29254e-07	7.49649e-05	6.76659	5.60222	6.34852
14727	Lilr4b	1305	leukocyte immunoglobulin-like receptor, subfamily B, member 4B	3.95197	2.53866	9.22591	4.4335e-07	7.61231e-05	3.99882	4.5141	0.562128
67742	Samsn1	1845	SAM domain, SH3 domain and nuclear localization signals, 1	0.809481	6.49709	9.21837	4.47509e-07	7.61231e-05	6.75145	6.89191	6.08243
668041	Gm8942	426	predicted gene 8942	-0.942278	8.45209	-9.17492	4.72305e-07	7.93108e-05	6.71211	8.00127	8.94355
83395	Sp6	3375	trans-acting transcription factor 6	-1.1951	3.80824	-9.16165	4.80164e-07	7.961e-05	6.74402	3.20763	4.40273
243385	Gprin3	3100	GPRIN family member 3	1.2911	4.23395	9.14759	4.88642e-07	8.00029e-05	6.73881	4.85604	3.56495
26961	Rpl8	862	ribosomal protein L8	-0.515101	10.9318	-9.11132	5.11265e-07	8.18569e-05	6.19862	10.6776	11.1927
13024	Ctla2a	1394	cytotoxic T lymphocyte-associated protein 2 alpha	1.99344	3.64411	9.10945	5.12465e-07	8.18569e-05	6.2246	4.63069	2.63724
11622	Ahr	5494	aryl-hydrocarbon receptor	1.11568	3.43089	9.06869	5.39294e-07	8.51044e-05	6.643	3.98749	2.8718
74901	Kbtbd11	6973	kelch repeat and BTB (POZ) domain containing 11	-0.545458	7.43209	-8.98525	5.98995e-07	9.29971e-05	6.11225	7.15706	7.70251
16149	Cd74	1415	CD74 antigen (invariant polypeptide of major histocompatibility complex, class II antigen-associated)	0.997917	5.68281	8.97931	6.03509e-07	9.29971e-05	6.52775	6.17503	5.17711
15018	H2-Q7	1536	histocompatibility 2, Q region locus 7	0.514938	8.89756	8.92247	6.48544e-07	9.87748e-05	6.13487	9.15488	8.63994
67425	Eps8l1	2522	EPS8-like 1	1.51158	3.37416	8.90987	6.59003e-07	9.92141e-05	6.3123	4.1332	2.62162
667410	Gm8615	2065	glucosamine-6-phosphate deaminase 1 pseudogene	1.84227	3.3171	8.89887	6.68282e-07	9.94677e-05	6.14472	4.21991	2.37765
16019	Ighm	1491	immunoglobulin heavy constant mu	0.496553	9.18544	8.84032	7.20076e-07	0.000105778	5.99042	9.42988	8.93333
12521	Cd82	1854	CD82 antigen	0.690299	8.2149	8.82876	7.30795e-07	0.000105778	6.06632	8.57408	7.88378
63913	Fam129a	3939	family with sequence similarity 129, member A	0.818545	5.96699	8.82438	7.34904e-07	0.000105778	6.1927	6.35701	5.53847
241230	St8sia6	3161	ST8 alpha-N-acetyl-neuraminide alpha-2,8-sialyltransferase 6	-0.878269	5.00869	-8.77599	7.81943e-07	0.000111325	6.24354	4.56054	5.43881
22352	Vim	1834	vimentin	0.555168	8.23419	8.72833	8.31427e-07	0.000115959	5.93105	8.51454	7.95937
11931	Atp1b1	2422	ATPase, Na+/K+ transporting, beta 1 polypeptide	-1.86035	3.30082	-8.72761	8.32202e-07	0.000115959	6.0361	2.31677	4.17712
20238	Atxn1	10608	ataxin 1	1.07294	2.87905	8.71617	8.44582e-07	0.000116446	6.1905	3.42941	2.35646
14676	Gna15	1962	guanine nucleotide binding protein, alpha 15	1.13383	4.56345	8.63932	9.32988e-07	0.000127295	6.10523	5.12119	3.98736
240354	Malt1	5008	MALT1 paracaspase	0.711518	5.31763	8.5932	9.90727e-07	0.000133779	5.91535	5.66871	4.95719
11837	Rplp0	1360	ribosomal protein, large, P0	-0.482691	9.96417	-8.49338	1.12915e-06	0.000150915	5.41821	9.73476	10.2174
15516	Hsp90ab1	2507	heat shock protein 90 alpha (cytosolic), class B member 1	-0.378094	9.44246	-8.39389	1.28776e-06	0.000170375	5.21778	9.25342	9.63151
217410	Trib2	4198	tribbles pseudokinase 2	-0.623492	6.27367	-8.3702	1.32892e-06	0.000174062	5.5377	5.95665	6.58014
19651	Rbl2	4888	RB transcriptional corepressor like 2	0.585039	6.17497	8.29607	1.46701e-06	0.000189521	5.42136	6.46709	5.88205
231821	Adap1	2399	ArfGAP with dual PH domains 1	1.3296	3.72901	8.29157	1.47589e-06	0.000189521	5.6304	4.38429	3.05469
216505	Pik3ip1	2243	phosphoinositide-3-kinase interacting protein 1	-0.855384	5.44169	-8.27403	1.51095e-06	0.000192141	5.58487	5.02052	5.8759
14860	Gsta4	958	glutathione S-transferase, alpha 4	-3.0646	3.18731	-8.26019	1.53927e-06	0.000193859	4.20843	1.61681	4.68141
20194	S100a10	650	S100 calcium binding protein A10 (calpactin)	0.576965	9.38545	8.2387	1.58435e-06	0.000196497	5.30522	9.67751	9.10055
22070	Tpt1	894	tumor protein, translationally-controlled 1	-0.489154	10.0162	-8.22581	1.61205e-06	0.000196497	5.13418	9.77862	10.2678
629595	Gm6988	385	predicted gene 6988	-0.843033	7.92249	-8.21438	1.63705e-06	0.000196497	5.50944	7.51051	8.35354
16174	Il18rap	2487	interleukin 18 receptor accessory protein	1.66959	3.54962	8.2133	1.63943e-06	0.000196497	5.50913	4.35041	2.68081
18018	Nfatc1	7433	nuclear factor of activated T cells, cytoplasmic, calcineurin dependent 1	0.738699	5.59063	8.21261	1.64097e-06	0.000196497	5.30361	5.96021	5.22151
192657	Ell2	3652	elongation factor RNA polymerase II 2	1.68752	2.39383	8.20843	1.65022e-06	0.000196497	5.35266	3.21979	1.53227
230822	Ncmap	2151	noncompact myelin associated protein	1.12118	4.26814	8.19896	1.67143e-06	0.000197229	5.53797	4.81601	3.69483
20068	Rps17	474	ribosomal protein S17	-1.1455	7.1497	-8.1473	1.79236e-06	0.00020793	5.45631	6.61131	7.75681
55949	Eef1b2	1933	eukaryotic translation elongation factor 1 beta 2	-0.548457	8.56427	-8.14667	1.79387e-06	0.00020793	5.07404	8.28927	8.83773
26360	Angptl2	3444	angiopoietin-like 2	1.40456	3.24082	8.08032	1.96313e-06	0.000225554	5.36071	3.99829	2.59373
17711	CYTB	1144	cytochrome b	-0.351531	11.5087	-8.0659	2.0021e-06	0.000228031	4.57899	11.3263	11.6778
18619	Penk	1412	preproenkephalin	0.909292	5.83198	8.04809	2.05138e-06	0.000230591	5.29956	6.26572	5.35643
16412	Itgb1	4194	integrin beta 1 (fibronectin receptor beta)	0.502863	7.59247	8.0451	2.05979e-06	0.000230591	4.90692	7.83821	7.33535
11501	Adam8	3034	a disintegrin and metallopeptidase domain 8	1.57615	3.21704	8.03579	2.08618e-06	0.000231566	5.27838	4.03461	2.45846
244867	Arhgap20	6364	Rho GTPase activating protein 20	-1.41146	2.01914	-8.02634	2.11332e-06	0.000232078	5.24698	1.30019	2.71164
13924	Ptprv	6089	protein tyrosine phosphatase, receptor type, V	-1.10692	3.15941	-8.02189	2.12623e-06	0.000232078	5.30063	2.58795	3.69487
241041	Gm4956	1148	predicted gene 4956	-0.748132	7.27934	-8.00003	2.19094e-06	0.000236655	5.1201	6.89072	7.63885
27050	Rps3	1879	ribosomal protein S3	-0.424158	9.99238	-7.99559	2.2043e-06	0.000236655	4.62887	9.78695	10.2111
80291	Rilpl2	1260	Rab interacting lysosomal protein-like 2	0.823436	6.0763	7.98254	2.24418e-06	0.000238978	5.20206	6.48994	5.6665
20116	Rps8	740	ribosomal protein S8	-0.700312	7.91078	-7.9691	2.28603e-06	0.000241022	5.07603	7.56942	8.26973
22151	Tubb2a	1607	tubulin, beta 2A class IIA	-1.73614	3.35481	-7.96462	2.30018e-06	0.000241022	4.9565	2.47469	4.21082
14269	Fnbp1	5619	formin binding protein 1	0.541552	6.37389	7.95423	2.33333e-06	0.000242124	4.88991	6.64114	6.09959
13601	Ecm1	1899	extracellular matrix protein 1	-0.746291	6.31832	-7.94978	2.34766e-06	0.000242124	5.07456	5.95919	6.70548
244550	Podnl1	2080	podocan-like 1	1.30131	3.80713	7.93186	2.40639e-06	0.000244633	5.15775	4.42851	3.1272
100862004	NA	877	NA	2.12966	3.69758	7.93097	2.40935e-06	0.000244633	4.56636	4.77106	2.6414
320782	Tmem154	3342	transmembrane protein 154	0.682484	5.53304	7.91685	2.45682e-06	0.000247534	5.02316	5.87743	5.19494
16161	Il12rb1	2873	interleukin 12 receptor, beta 1	1.00575	4.914	7.80238	2.88012e-06	0.000287968	4.95002	5.42915	4.4234
12043	Bcl2	7749	B cell leukemia/lymphoma 2	-0.598988	5.23308	-7.7593	3.05894e-06	0.00030353	4.69393	4.92716	5.52614
625931	Gm6637	704	predicted gene 6637	1.21788	5.88401	7.72913	3.19119e-06	0.000314272	4.91142	6.44823	5.23035
217430	Pqlc3	2305	PQ loop repeat containing	1.00325	4.35051	7.71921	3.23597e-06	0.000316304	4.89374	4.86477	3.86152
20115	Rps7	961	ribosomal protein S7	-0.633413	7.9853	-7.7084	3.28557e-06	0.000316558	4.65102	7.67344	8.30685
67427	Rps20	502	ribosomal protein S20	-0.746968	10.3133	-7.70811	3.28691e-06	0.000316558	4.47181	9.95699	10.704
21812	Tgfbr1	5666	transforming growth factor, beta receptor I	0.673376	4.75565	7.66431	3.49625e-06	0.000333056	4.66359	5.09167	4.4183
74211	1700017B05Rik	4934	RIKEN cDNA 1700017B05 gene	0.785396	4.15504	7.66172	3.50907e-06	0.000333056	4.74684	4.55217	3.76677
20085	Rps19	629	ribosomal protein S19	-0.840505	8.12111	-7.65593	3.53787e-06	0.000333374	4.63267	7.72816	8.56867
12531	Cdc25b	3151	cell division cycle 25B	0.650907	5.6419	7.61685	3.73915e-06	0.000349824	4.59027	5.96595	5.31505
100042049	Gm15421	810	ribosomal protein L22 like 1 pseudogene	-0.890784	6.31982	-7.60334	3.81154e-06	0.000353138	4.70497	5.86272	6.75351
235442	Rab8b	4751	RAB8B, member RAS oncogene family	0.566823	6.01472	7.59226	3.87204e-06	0.000353138	4.44069	6.2914	5.72458
16852	Lgals1	800	lectin, galactose binding, soluble 1	0.735908	8.0244	7.59057	3.88135e-06	0.000353138	4.5061	8.40221	7.66631
100040298	Gm15501	677	ribosomal protein S8 pseudogene	-0.631329	8.60501	-7.59037	3.88242e-06	0.000353138	4.46514	8.30187	8.9332
76808	Rpl18a	1291	ribosomal protein L18A	-0.637072	8.19183	-7.5593	4.05801e-06	0.000366564	4.35502	7.88593	8.523
20084	Rps18	524	ribosomal protein S18	-0.702481	7.95457	-7.54518	4.14057e-06	0.00037146	4.51897	7.61261	8.31509
27056	Irf5	2392	interferon regulatory factor 5	1.2851	3.92733	7.52328	4.27209e-06	0.000378591	4.62879	4.60215	3.31705
16763	Lad1	2992	ladinin	2.94011	1.39359	7.52234	4.27787e-06	0.000378591	3.32035	2.95704	0.0169331
29812	Ndrg3	2683	N-myc downstream regulated gene 3	-0.666334	5.85116	-7.49296	4.46165e-06	0.000388948	4.4133	5.52062	6.18695
17075	Epcam	2061	epithelial cell adhesion molecule	1.3933	3.63891	7.48987	4.48149e-06	0.000388948	4.54982	4.36581	2.97251
12385	Ctnna1	3676	catenin (cadherin associated protein), alpha 1	0.905405	4.04491	7.4867	4.50187e-06	0.000388948	4.54552	4.48327	3.57786
22779	Ikzf2	9424	IKAROS family zinc finger 2	0.700665	6.30075	7.48488	4.51367e-06	0.000388948	4.1071	6.63189	5.93123
268297	Scml4	4745	sex comb on midleg-like 4 (Drosophila)	-0.778577	4.46601	-7.47808	4.55792e-06	0.000390194	4.4564	4.09112	4.8697
16792	Laptm5	2398	lysosomal-associated protein transmembrane 5	0.336855	9.66585	7.45983	4.67903e-06	0.00039796	3.83191	9.83817	9.50131
52150	Kcnk6	4089	potassium inwardly-rectifying channel, subfamily K, member 6	1.43661	2.41618	7.45393	4.71889e-06	0.000398762	4.47349	3.11964	1.68303
12776	Ccr8	1156	chemokine (C-C motif) receptor 8	1.28198	4.51224	7.43653	4.83855e-06	0.000406252	4.48701	5.13887	3.85689
20091	Rps3a1	943	ribosomal protein S3A1	-0.751817	7.96103	-7.43155	4.87342e-06	0.000406573	4.25209	7.60076	8.35257
19951	Rpl32	504	ribosomal protein L32	-0.486946	9.88637	-7.41199	5.0129e-06	0.000415563	4.09023	9.64744	10.1344
229694	AI504432	5544	expressed sequence AI504432	0.644768	5.18738	7.38993	5.17528e-06	0.000426326	4.21432	5.50068	4.85591
100502897	Gm12854	778	predicted gene 12854	1.06753	5.94438	7.36839	5.33923e-06	0.000437083	4.4005	6.44404	5.37651
56458	Foxo1	5552	forkhead box O1	-0.484556	6.47228	-7.3625	5.38503e-06	0.000438094	4.00924	6.22557	6.71012
18566	Pdcd1	1930	programmed cell death 1	0.891123	5.47539	7.34734	5.50479e-06	0.000445072	4.29629	5.88921	4.99808
67784	Plxnd1	6907	plexin D1	0.846461	3.54974	7.33612	5.59525e-06	0.000448011	4.28884	3.99569	3.14923
14062	F2r	3296	coagulation factor II (thrombin) receptor	0.809935	4.53745	7.33436	5.60955e-06	0.000448011	4.29418	4.95562	4.14568
19249	Ptpn13	8282	protein tyrosine phosphatase, non-receptor type 13	0.612901	4.36023	7.3072	5.83569e-06	0.000461075	4.12018	4.66507	4.05217
16194	Il6ra	3343	interleukin 6 receptor, alpha	-0.627034	6.55341	-7.30628	5.84352e-06	0.000461075	4.01109	6.25395	6.88098
621697	Rpl32l	592	ribosomal protein L32-like	-0.665696	7.78872	-7.29828	5.91208e-06	0.000463691	4.15345	7.45995	8.12565
107321	Lpxn	1673	leupaxin	0.664324	6.26191	7.27258	6.13812e-06	0.000478554	4.1173	6.59832	5.934
14958	H1f0	2293	H1 histone family, member 0	0.720414	5.44696	7.23422	6.49266e-06	0.00049619	4.10251	5.80304	5.08263
20779	Src	3887	Rous sarcoma oncogene	1.1414	2.96168	7.23196	6.5142e-06	0.00049619	4.21881	3.54969	2.40829
14886	Gtf2i	4453	general transcription factor II I	-0.566893	5.91143	-7.23065	6.52669e-06	0.00049619	3.92492	5.62024	6.18713
94180	Acsbg1	2775	acyl-CoA synthetase bubblegum family member 1	0.776465	5.19359	7.22798	6.55233e-06	0.00049619	4.09122	5.5618	4.78534
107526	Gimap4	1810	GTPase, IMAP family member 4	0.371995	9.30405	7.22783	6.55374e-06	0.00049619	3.61449	9.4873	9.1153
20102	Rps4x	885	ribosomal protein S4, X-linked	-0.573327	8.883	-7.21709	6.65792e-06	0.000501181	3.82144	8.60693	9.18025
228765	Sdcbp2	1385	syndecan binding protein (syntenin) 2	0.906499	5.24603	7.20996	6.72802e-06	0.000503563	4.16123	5.70422	4.79772
102626	Mapkapk3	2816	mitogen-activated protein kinase-activated protein kinase 3	0.622203	5.74352	7.19946	6.83261e-06	0.000508486	3.97922	6.05338	5.43118
20103	Rps5	740	ribosomal protein S5	-0.619274	8.79029	-7.1946	6.88173e-06	0.000509248	3.83353	8.49411	9.11338
267019	Rps15a	5136	ribosomal protein S15A	-0.606712	6.45562	-7.17302	7.10392e-06	0.000522737	3.73956	6.17011	6.77682
218442	Serinc5	5319	serine incorporator 5	0.833042	3.70818	7.16444	7.19442e-06	0.000526438	4.05834	4.12902	3.29598
67891	Rpl4	1422	ribosomal protein L4	-0.439842	10.4912	-7.14836	7.36719e-06	0.000536086	3.34261	10.279	10.7188
100041925	Gm14586	463	predicted gene 14586	-0.671764	8.96158	-7.13013	7.56851e-06	0.000547693	3.79958	8.63108	9.30285
227326	Gpr55	2550	G protein-coupled receptor 55	1.1587	3.59991	7.10647	7.8384e-06	0.000564106	4.04242	4.17049	3.01179
72692	Hnrnpll	3116	heterogeneous nuclear ribonucleoprotein L-like	0.653351	5.30638	7.09068	8.02423e-06	0.000574324	3.85022	5.62833	4.97498
20088	Rps24	875	ribosomal protein S24	-0.621345	8.76535	-7.0634	8.35632e-06	0.000594843	3.60379	8.47172	9.09307
229900	Gbp7	5552	guanylate binding protein 7	0.57596	5.81679	7.03607	8.70367e-06	0.00061622	3.59876	6.09164	5.51568
100101484	Trac	927	T cell receptor alpha constant	0.435801	9.94411	7.02506	8.84798e-06	0.000620032	3.35525	10.1726	9.73685
207742	Rnf43	4311	ring finger protein 43	0.836211	3.98881	7.01724	8.95186e-06	0.000620032	3.84003	4.40562	3.56941
74732	Stx11	2396	syntaxin 11	0.879605	4.52405	7.01664	8.95997e-06	0.000620032	3.87031	4.97446	4.09485
26934	Racgap1	3065	Rac GTPase-activating protein 1	1.02953	3.68285	7.01487	8.98368e-06	0.000620032	3.90283	4.19184	3.16231
19219	Ptger4	2966	prostaglandin E receptor 4 (subtype EP4)	0.640277	5.71315	7.01072	9.03956e-06	0.000620032	3.68661	6.02869	5.38841
70025	Acot7	1860	acyl-CoA thioesterase 7	0.778861	5.4147	7.01058	9.04154e-06	0.000620032	3.8065	5.82182	5.04296
64380	Ms4a4c	1723	membrane-spanning 4-domains, subfamily A, member 4C	-1.01999	4.48132	-6.95007	9.90006e-06	0.000675369	3.81032	3.95657	4.97656
12571	Cdk6	2470	cyclin-dependent kinase 6	1.35275	3.61771	6.90689	1.05653e-05	0.000716522	3.75499	4.36299	3.01023
100039422	Gm2225	432	predicted gene 2225	-0.833489	7.90543	-6.90392	1.06127e-05	0.000716522	3.59916	7.4868	8.32029
18600	Padi2	4758	peptidyl arginine deiminase, type II	1.11815	3.31934	6.89774	1.07123e-05	0.000719538	3.71323	3.90096	2.78281
331004	Slc9a9	3492	solute carrier family 9 (sodium/hydrogen exchanger), member 9	0.845565	4.50539	6.89107	1.08208e-05	0.000721537	3.62489	4.91884	4.07327
207777	Tspoap1	7616	TSPO associated protein 1	1.42312	1.36968	6.88914	1.08523e-05	0.000721537	3.68695	2.03785	0.614726
17069	Ly6e	2301	lymphocyte antigen 6 complex, locus E	0.323183	9.80534	6.87762	1.1043e-05	0.000730513	2.91495	9.97327	9.65009
75665	Bicdl1	1853	BICD family like cargo adaptor 1	-0.731377	5.37173	-6.83879	1.17124e-05	0.000770897	3.55094	5.0095	5.74088
16598	Klf2	1816	Kruppel-like factor 2 (lung)	-0.45929	8.18579	-6.81448	1.21531e-05	0.000795906	3.14755	7.96272	8.42201
100702	Gbp6	4316	guanylate binding protein 6	0.603947	5.02945	6.79897	1.24435e-05	0.000810868	3.37666	5.32616	4.72221
12367	Casp3	1466	caspase 3	0.935972	4.9993	6.78645	1.2683e-05	0.000822387	3.54557	5.43629	4.50032
56460	Pkp3	3045	plakophilin 3	0.587888	5.89096	6.76479	1.31094e-05	0.000842504	3.27739	6.19288	5.60499
15312	Hmgn1	1200	high mobility group nucleosomal binding domain 1	-0.957591	5.26718	-6.76417	1.31219e-05	0.000842504	3.51533	4.81021	5.7678
66151	Prr13	1229	proline rich 13	0.592571	7.23562	6.75298	1.33483e-05	0.000850184	3.25419	7.5442	6.95163
50498	Ebi3	1171	Epstein-Barr virus induced gene 3	1.16356	4.61728	6.75185	1.33713e-05	0.000850184	3.52886	5.19345	4.02989
19672	Rcn1	3063	reticulocalbin 1	-0.768706	4.64596	-6.74205	1.35733e-05	0.000855905	3.4021	4.26643	5.03513
18826	Lcp1	4337	lymphocyte cytosolic protein 1	0.326528	8.65211	6.74115	1.3592e-05	0.000855905	2.74143	8.81471	8.48818
71602	Myo1e	4944	myosin IE	0.768896	4.09742	6.72491	1.39346e-05	0.000873278	3.35685	4.4911	3.7222
19883	Rora	1647	RAR-related orphan receptor alpha	1.08554	4.11482	6.72054	1.40281e-05	0.000874955	3.4828	4.64089	3.55535
60440	Iigp1	3128	interferon inducible GTPase 1	0.661156	5.44504	6.7154	1.41392e-05	0.000877703	3.25303	5.79007	5.12892
80877	Lrba	11512	LPS-responsive beige-like anchor	0.602299	4.14317	6.70455	1.43766e-05	0.000887261	3.16011	4.43696	3.83466
19395	Rasgrp2	2193	RAS, guanyl releasing protein 2	-0.58828	6.73066	-6.7022	1.44287e-05	0.000887261	3.13127	6.43773	7.02601
12874	Cpd	9152	carboxypeptidase D	1.31732	2.19563	6.68696	1.47706e-05	0.000904046	3.41065	2.79832	1.481
72310	Nkg7	813	natural killer cell group 7 sequence	1.45982	4.55296	6.68217	1.488e-05	0.000906504	3.39017	5.26845	3.80863
210757	Themis	3981	thymocyte selection associated	0.855355	4.54727	6.66618	1.52508e-05	0.000920344	3.24973	4.94246	4.08711
14421	B4galnt1	3289	beta-1,4-N-acetyl-galactosaminyl transferase 1	-0.39819	7.66381	-6.66449	1.52907e-05	0.000920344	2.85748	7.4671	7.86529
12795	Plk3	2367	polo-like kinase 3	0.939609	4.29179	6.66244	1.53391e-05	0.000920344	3.35945	4.75217	3.81257
74030	Rin2	4657	Ras and Rab interactor 2	1.61796	1.44047	6.66036	1.53883e-05	0.000920344	3.21474	2.2342	0.61624
12505	Cd44	5654	CD44 antigen	0.563079	4.94358	6.64556	1.57438e-05	0.000937326	3.09556	5.22938	4.6663
226519	Lamc1	7622	laminin, gamma 1	0.959578	3.7452	6.6024	1.68305e-05	0.000997492	3.13183	4.21223	3.25265
171170	Mbnl3	8671	muscleblind like splicing factor 3	-0.903707	2.76693	-6.59493	1.70266e-05	0.00100457	3.22082	2.27999	3.1837
108655	Foxp1	7484	forkhead box P1	-0.532399	5.17669	-6.58631	1.72557e-05	0.00101352	2.91773	4.90796	5.44036
74136	Sec14l1	5574	SEC14-like lipid binding 1	0.858373	4.2979	6.57461	1.7572e-05	0.00102637	3.07461	4.76589	3.90752
75234	Rnf19b	2532	ring finger protein 19B	0.658478	5.81629	6.57245	1.76312e-05	0.00102637	3.01822	6.15354	5.49506
72027	Slc39a4	2226	solute carrier family 39 (zinc transporter), member 4	1.08458	3.69402	6.56946	1.77132e-05	0.00102658	3.25814	4.23125	3.14667
15463	Agfg1	3137	ArfGAP with FG repeats 1	0.519157	6.56385	6.55767	1.8041e-05	0.00103659	2.85368	6.8143	6.29515
72148	Tdrp	2463	testis development related protein	-1.48548	3.07703	-6.55756	1.80442e-05	0.00103659	3.21498	2.30829	3.79377
16403	Itga6	4205	integrin alpha 6	-0.512857	5.94315	-6.54868	1.82952e-05	0.00104642	2.8657	5.68012	6.19298
17948	Naip2	4823	NLR family, apoptosis inhibitory protein 2	0.912077	2.97612	6.54465	1.84103e-05	0.0010466	3.20133	3.42709	2.51501
171212	Galnt10	4702	UDP-N-acetyl-alpha-D-galactosamine:polypeptide N-acetylgalactosaminyltransferase 10	-0.592706	5.42206	-6.54299	1.84582e-05	0.0010466	2.9047	5.11681	5.70951
242126	Slc22a15	6641	solute carrier family 22 (organic anion/cation transporter), member 15	1.12821	2.08659	6.53185	1.87812e-05	0.0010587	3.20229	2.63932	1.51111
12362	Casp1	1513	caspase 1	1.01203	4.95909	6.53008	1.88333e-05	0.0010587	3.15539	5.45648	4.44445
19989	Rpl7	934	ribosomal protein L7	-0.461079	9.5798	-6.5271	1.89211e-05	0.00105909	2.61994	9.36345	9.82453
71994	Cnn3	2003	calponin 3, acidic	-1.50944	3.08331	-6.51911	1.91584e-05	0.0010619	3.12834	2.30006	3.80949
75547	Akap13	12543	A kinase (PRKA) anchor protein 13	0.367772	6.69502	6.51487	1.92855e-05	0.0010619	2.45233	6.8729	6.50513
12769	Ccr9	4392	chemokine (C-C motif) receptor 9	1.2154	2.3908	6.51294	1.93438e-05	0.0010619	3.17018	3.03971	1.8243
17067	Ly6c1	1647	lymphocyte antigen 6 complex, locus C1	-0.868964	5.39254	-6.51143	1.93896e-05	0.0010619	3.06201	4.9878	5.85676
70012	Cep85	3866	centrosomal protein 85	-0.904505	3.42374	-6.50928	1.94546e-05	0.0010619	3.13839	2.95281	3.85731
14841	Haspin	2811	germ cell associated 2, haspin	1.14556	3.05836	6.50918	1.94576e-05	0.0010619	3.16623	3.61322	2.46766
208449	Sgms1	4539	sphingomyelin synthase 1	0.852593	3.65319	6.49827	1.97925e-05	0.00107267	3.07193	4.05817	3.20558
14229	Fkbp5	3347	FK506 binding protein 5	0.744709	5.09532	6.49742	1.98187e-05	0.00107267	2.94141	5.49197	4.74726
76074	Gbp8	2459	guanylate-binding protein 8	0.638307	5.36564	6.47664	2.04738e-05	0.00110356	2.93028	5.67899	5.04068
380711	Rap1gap2	6410	RAP1 GTPase activating protein 2	1.23148	2.43763	6.46933	2.07098e-05	0.00111171	3.09745	3.09911	1.86763
20737	Spn	3912	sialophorin	0.38096	7.75411	6.44929	2.13713e-05	0.00114078	2.45266	7.95169	7.57073
16185	Il2rb	2697	interleukin 2 receptor, beta chain	0.334063	8.7726	6.44768	2.14256e-05	0.00114078	2.36705	8.94007	8.60601
17035	Lxn	1092	latexin	1.12426	4.44633	6.44146	2.1636e-05	0.00114618	3.06627	5.02909	3.90483
277414	Trp53i11	2662	transformation related protein 53 inducible protein 11	0.616225	6.13709	6.43952	2.17019e-05	0.00114618	2.75153	6.4533	5.83707
19899	Rpl18	679	ribosomal protein L18	-0.631231	8.14941	-6.43579	2.18296e-05	0.00114829	2.74105	7.85314	8.48437
23959	Nt5e	3580	5' nucleotidase, ecto	0.478297	6.39635	6.42657	2.21485e-05	0.00115356	2.63817	6.63105	6.15275
14460	Gata1	1807	GATA binding protein 1	-1.42046	3.3822	-6.42624	2.21598e-05	0.00115356	3.01628	2.71914	4.1396
100042008	Gm9794	498	predicted pseudogene 9794	-0.430785	11.0248	-6.42526	2.2194e-05	0.00115356	2.36366	10.8232	11.254
68691	Kansl1l	4760	KAT8 regulatory NSL complex subunit 1-like	1.03391	2.54245	6.41216	2.26566e-05	0.00117295	3.02202	3.06904	2.03513
14063	F2rl1	2768	coagulation factor II (thrombin) receptor-like 1	0.854571	4.16184	6.40695	2.28437e-05	0.00117798	2.95232	4.57	3.71543
100043296	Gm4342	435	predicted gene 4342	-0.929391	6.34129	-6.39351	2.33327e-05	0.00119695	2.97822	5.88692	6.81631
170942	Erdr1	777	erythroid differentiation regulator 1	2.07813	3.31291	6.39184	2.33943e-05	0.00119695	2.47022	4.33847	2.26034
17920	Myo6	7868	myosin VI	-0.950056	2.35748	-6.37581	2.39942e-05	0.00122226	2.93491	1.86218	2.81223
192176	Flna	8347	filamin, alpha	0.340076	7.71817	6.37218	2.41322e-05	0.00122226	2.13797	7.87883	7.53875
100502825	Rpl37rt	634	ribosomal protein L37, retrotransposed	-0.547147	9.71332	-6.37122	2.41691e-05	0.00122226	2.43129	9.43922	9.98636
16835	Ldlr	4534	low density lipoprotein receptor	-0.747106	3.97313	-6.36731	2.43191e-05	0.00122281	2.82631	3.61764	4.36474
381232	Mirt1	5292	myocardial infarction associated transcript 1	1.75975	1.27158	6.36607	2.43666e-05	0.00122281	2.81967	2.04773	0.287979
12393	Runx2	6928	runt related transcription factor 2	1.0699	2.46569	6.35684	2.47254e-05	0.00123241	2.91093	2.98684	1.91694
16911	Lmo4	2049	LIM domain only 4	-1.48124	2.90726	-6.35574	2.47685e-05	0.00123241	2.86756	2.21106	3.6923
100042069	Impdh2-ps	1650	inosine monophosphate dehydrogenase 2, pseudogene	-0.680146	5.92219	-6.35391	2.48402e-05	0.00123241	2.7377	5.59544	6.27559
12331	Cap1	2393	CAP, adenylate cyclase-associated protein 1 (yeast)	0.353905	8.74112	6.34378	2.5242e-05	0.00124748	2.23155	8.92015	8.56625
269589	Sytl1	1925	synaptotagmin-like 1	0.792159	5.10964	6.34148	2.53344e-05	0.00124748	2.79701	5.47631	4.68415
14972	H2-K1	1646	histocompatibility 2, K1, K region	0.209252	11.4935	6.33417	2.56295e-05	0.00125728	1.78638	11.5981	11.3889
13629	Eef2	3100	eukaryotic translation elongation factor 2	-0.209252	10.5802	-6.3317	2.57302e-05	0.00125752	1.78263	10.4756	10.6848
71946	Endod1	4470	endonuclease domain containing 1	0.737086	4.55984	6.31482	2.64293e-05	0.00128688	2.66289	4.91944	4.18235
327978	Slfn5	5989	schlafen 5	-0.486762	5.64862	-6.30109	2.70126e-05	0.00131041	2.43336	5.39601	5.88277
58809	Rnase4	1996	ribonuclease, RNase A family 4	1.48949	2.97864	6.29641	2.72144e-05	0.00131533	2.79214	3.78717	2.29768
16410	Itgav	7054	integrin alpha V	0.696256	3.85705	6.25383	2.91261e-05	0.00140096	2.56972	4.21059	3.51433
22165	Txk	2342	TXK tyrosine kinase	-0.646411	5.22862	-6.25224	2.92001e-05	0.00140096	2.59872	4.89818	5.5446
21858	Timp2	3622	tissue inhibitor of metalloproteinase 2	0.652583	4.71553	6.2485	2.93751e-05	0.00140421	2.57495	5.03877	4.38619
69863	Ttc39b	8764	tetratricopeptide repeat domain 39B	0.500786	4.97857	6.2389	2.98295e-05	0.00142075	2.34734	5.22396	4.72317
12477	Ctla4	1931	cytotoxic T-lymphocyte-associated protein 4	0.502232	7.08477	6.23653	2.99428e-05	0.00142098	2.35383	7.32548	6.82325
16421	Itgb7	2674	integrin beta 7	0.32375	9.11626	6.2303	3.02428e-05	0.00143004	1.94705	9.28682	8.96307
21943	Tnfsf11	2235	tumor necrosis factor (ligand) superfamily, member 11	0.731971	4.84046	6.2194	3.07752e-05	0.00144998	2.60744	5.2235	4.49152
11305	Abca2	8061	ATP-binding cassette, sub-family A (ABC1), member 2	0.4703	5.64119	6.21521	3.09825e-05	0.00145331	2.23226	5.87096	5.40066
19734	Rgs16	2335	regulator of G-protein signaling 16	0.883576	3.96112	6.21164	3.11601e-05	0.00145331	2.68865	4.3982	3.51462
27367	Rpl3	1361	ribosomal protein L3	-0.633409	6.44497	-6.21127	3.11787e-05	0.00145331	2.47182	6.1437	6.77711
14702	Gng2	3826	guanine nucleotide binding protein (G protein), gamma 2	0.659129	4.5323	6.20314	3.15877e-05	0.00145956	2.51578	4.85298	4.19385
16906	Lmnb1	2843	lamin B1	0.589825	5.51318	6.20235	3.16277e-05	0.00145956	2.4363	5.8131	5.22328
20947	Swap70	4035	SWA-70 protein	0.577332	5.25204	6.20197	3.16473e-05	0.00145956	2.40171	5.53797	4.96064
269941	Chsy1	4176	chondroitin sulfate synthase 1	0.903398	3.08321	6.19975	3.17602e-05	0.00145963	2.67318	3.5476	2.6442
16431	Itm2a	1632	integral membrane protein 2A	-0.796826	5.24405	-6.18859	3.23346e-05	0.00147857	2.56564	4.82809	5.62492
21942	Tnfrsf9	2221	tumor necrosis factor receptor superfamily, member 9	0.666896	6.10379	6.18736	3.23981e-05	0.00147857	2.37964	6.43838	5.77148
106068	Slc45a4	4775	solute carrier family 45, member 4	0.660308	4.0175	6.1852	3.25109e-05	0.00147857	2.51408	4.3409	3.6806
20054	Rps15	522	ribosomal protein S15	-0.435494	11.275	-6.17432	3.30847e-05	0.00149946	1.89025	11.0641	11.4996
57874	Hacd3	2733	3-hydroxyacyl-CoA dehydratase 3	0.639279	5.53924	6.16081	3.38115e-05	0.00152692	2.37265	5.8651	5.22582
18030	Nfil3	1992	nuclear factor, interleukin 3, regulated	1.2115	3.38448	6.15743	3.39963e-05	0.00152692	2.63336	4.01537	2.80387
667118	Zbed6	5007	zinc finger, BED type containing 6	0.860622	3.81123	6.15662	3.40405e-05	0.00152692	2.48846	4.20111	3.34049
330671	B4galnt4	3105	beta-1,4-N-acetyl-galactosaminyl transferase 4	0.998444	3.49867	6.14058	3.49323e-05	0.00156158	2.5811	3.94944	2.95099
12494	Cd38	2995	CD38 antigen	0.962926	3.4283	6.13733	3.51161e-05	0.00156322	2.58598	3.88353	2.9206
30925	Slamf6	2443	SLAM family member 6	0.591743	6.05876	6.13465	3.52677e-05	0.00156322	2.27918	6.33893	5.74718
215653	Rassf2	4785	Ras association (RalGDS/AF-6) domain family member 2	-0.484496	6.05248	-6.13361	3.53271e-05	0.00156322	2.14471	5.80574	6.29023
66616	Snx9	2037	sorting nexin 9	1.2928	3.2239	6.11547	3.63778e-05	0.00160037	2.56371	3.8777	2.5849
26384	Gnpda1	2300	glucosamine-6-phosphate deaminase 1	-1.1099	3.23039	-6.1149	3.64109e-05	0.00160037	2.56968	2.6796	3.7895
14694	Rack1	1254	receptor for activated C kinase 1	-0.382968	9.53879	-6.1041	3.70526e-05	0.00162313	1.85507	9.35523	9.7382
13609	S1pr1	3029	sphingosine-1-phosphate receptor 1	-0.383263	7.49504	-6.09544	3.75759e-05	0.00164056	1.96618	7.30261	7.68587
20195	S100a11	504	S100 calcium binding protein A11	0.935371	6.23696	6.09258	3.77502e-05	0.0016427	2.49316	6.67437	5.739
78339	Ttyh3	4658	tweety family member 3	-0.544921	5.2969	-6.08007	3.85235e-05	0.0016708	2.1659	5.02238	5.5673
67160	Eef1g	1565	eukaryotic translation elongation factor 1 gamma	-0.669992	6.765	-6.07407	3.88999e-05	0.00168156	2.17214	6.45589	7.12588
209683	Ttc28	10780	tetratricopeptide repeat domain 28	-0.705819	3.66062	-6.07024	3.91425e-05	0.00168647	2.21219	3.32125	4.02707
240041	Zfp945	6618	zinc finger protein 945	0.95291	2.11884	6.05538	4.00984e-05	0.001722	2.46732	2.58851	1.6356
17179	Matk	1734	megakaryocyte-associated tyrosine kinase	0.899498	5.12287	6.0477	4.0602e-05	0.00173792	2.34122	5.52134	4.62184
75292	Prkd3	6133	protein kinase D3	-0.808268	3.38678	-6.04257	4.09421e-05	0.00174526	2.32344	2.99512	3.80339
16656	Hivep3	9021	human immunodeficiency virus type I enhancer binding protein 3	0.903817	2.93962	6.04111	4.10398e-05	0.00174526	2.30279	3.37284	2.46902
216233	Socs2	2698	suppressor of cytokine signaling 2	0.807193	4.62185	6.03725	4.12981e-05	0.00175056	2.30518	5.06367	4.25647
15894	Icam1	2540	intercellular adhesion molecule 1	0.586215	5.33845	6.02809	4.19184e-05	0.00177112	2.19626	5.63047	5.04426
74355	Smchd1	7052	SMC hinge domain containing 1	-0.430824	5.47983	-6.01804	4.26104e-05	0.00179457	1.95219	5.26458	5.6954
56040	Rplp1	468	ribosomal protein, large, P1	-0.479915	11.107	-5.98414	4.50346e-05	0.00189059	1.62719	10.8886	11.3686
170748	Smco4	954	single-pass membrane protein with coiled-coil domains 4	1.02468	4.76467	5.94423	4.80767e-05	0.00201185	2.30046	5.28863	4.26395
20430	Cyfip1	6672	cytoplasmic FMR1 interacting protein 1	0.714958	4.21218	5.9385	4.85307e-05	0.00202211	2.00887	4.56759	3.85263
66286	Sec11c	770	SEC11 homolog C, signal peptidase complex subunit	0.609131	6.84826	5.93549	4.8771e-05	0.00202211	2.07354	7.16034	6.55121
16785	Rpsa	1861	ribosomal protein SA	-0.519685	7.68334	-5.93531	4.8785e-05	0.00202211	1.77254	7.44173	7.96141
54371	Chst2	6242	carbohydrate sulfotransferase 2	0.789157	2.77006	5.92975	4.9233e-05	0.00203424	2.21148	3.161	2.37184
72119	Tpx2	4365	TPX2, microtubule-associated	1.83004	1.00829	5.92512	4.96082e-05	0.00204329	2.00624	1.87142	0.0413737
227753	Gsn	2938	gelsolin	0.813759	3.87758	5.91945	5.00731e-05	0.00205598	2.19164	4.26889	3.45513
103172	Chchd10	948	coiled-coil-helix-coiled-coil-helix domain containing 10	-0.984061	5.41586	-5.90768	5.10517e-05	0.00208961	2.18751	4.92896	5.91302
76747	Dapl1	573	death associated protein-like 1	-2.77624	3.07329	-5.88759	5.27687e-05	0.00215316	1.07747	1.73501	4.51125
67186	Rplp2	441	ribosomal protein, large P2	-0.64607	7.92212	-5.88438	5.30486e-05	0.00215786	1.95057	7.61693	8.263
320007	Sidt1	4266	SID1 transmembrane family, member 1	-0.564767	4.74316	-5.88009	5.34255e-05	0.00216646	1.9278	4.45329	5.01806
55932	Gbp3	2639	guanylate binding protein 3	0.598727	5.33191	5.87724	5.3677e-05	0.00216994	1.93694	5.64259	5.04386
20181	Rxra	5267	retinoid X receptor alpha	0.707188	3.40568	5.86273	5.49781e-05	0.00221164	2.04938	3.76587	3.05869
16842	Lef1	2460	lymphoid enhancer binding factor 1	-0.515242	6.2557	-5.86198	5.50461e-05	0.00221164	1.79267	6.00577	6.52101
76199	Med13l	9296	mediator complex subunit 13-like	-0.532324	4.15097	-5.8526	5.59065e-05	0.00223934	1.80376	3.87201	4.40434
58205	Pdcd1lg2	3415	programmed cell death 1 ligand 2	0.918314	3.45735	5.8468	5.64448e-05	0.00225401	2.09745	3.91264	2.99433
65960	Twsg1	4047	twisted gastrulation BMP signaling modulator 1	0.582962	4.60787	5.8417	5.69228e-05	0.00226619	1.8927	4.89132	4.30836
12695	Patj	8809	PATJ, crumbs cell polarity complex component	-0.686767	2.84076	-5.83941	5.71388e-05	0.00226789	1.98767	2.50013	3.18689
18707	Pik3cd	5404	phosphatidylinositol-4,5-bisphosphate 3-kinase catalytic subunit delta	-0.342407	7.05645	-5.82993	5.8043e-05	0.00229682	1.45086	6.88516	7.22757
320139	Ptpn7	3264	protein tyrosine phosphatase, non-receptor type 7	0.447501	6.71538	5.82602	5.84201e-05	0.00230478	1.60842	6.9499	6.5024
17931	Ppp1r12a	3403	protein phosphatase 1, regulatory (inhibitor) subunit 12A	0.441077	6.42583	5.81882	5.91215e-05	0.00232545	1.62859	6.64038	6.1993
214968	Sema6d	6541	sema domain, transmembrane domain (TM), and cytoplasmic domain, (semaphorin) 6D	1.69598	0.715108	5.80099	6.08964e-05	0.00238809	1.93685	1.65219	-0.0437868
68939	Rasl11b	1768	RAS-like, family 11, member B	-2.52867	1.75594	-5.79895	6.11032e-05	0.00238904	1.42629	0.418994	2.94766
65113	Ndfip1	937	Nedd4 family interacting protein 1	0.454332	8.52757	5.7947	6.15359e-05	0.00239471	1.55309	8.74854	8.29421
619547	Rpl34-ps1	413	ribosomal protein L34, pseudogene 1	-0.458956	8.98188	-5.79394	6.16138e-05	0.00239471	1.65484	8.75358	9.21254
100504231	Gm15708	1766	predicted gene 15708	-1.11149	3.64675	-5.78986	6.20328e-05	0.00240386	2.06427	3.13421	4.2457
231123	Haus3	1954	HAUS augmin-like complex, subunit 3	0.827427	4.5698	5.7772	6.33527e-05	0.00244777	1.94387	4.96981	4.14238
22778	Ikzf1	5163	IKAROS family zinc finger 1	-0.376567	6.73115	-5.75918	6.52816e-05	0.00251488	1.39187	6.53723	6.9138
77683	Ehmt1	5049	euchromatic histone methyltransferase 1	-0.616293	4.05343	-5.7507	6.62112e-05	0.00253803	1.77579	3.7428	4.3591
66573	Dzip1	4476	DAZ interacting protein 1	-0.695039	3.66554	-5.75017	6.627e-05	0.00253803	1.86011	3.32728	4.02231
57440	Ehd3	3658	EH-domain containing 3	-0.695989	4.25755	-5.74031	6.73685e-05	0.00256652	1.79929	3.88511	4.58109
66481	Rps21	391	ribosomal protein S21	-0.600289	9.56916	-5.73998	6.74059e-05	0.00256652	1.49072	9.29011	9.8904
245857	Ssh3	2728	slingshot homolog 3 (Drosophila)	1.37144	2.29587	5.72752	6.88226e-05	0.00260681	1.92866	2.957	1.58555
14939	Gzmb	1418	granzyme B	1.56549	4.24426	5.72718	6.88621e-05	0.00260681	1.95437	5.06887	3.50337
67134	Nop56	1895	NOP56 ribonucleoprotein	-0.667533	5.62978	-5.72511	6.91004e-05	0.00260829	1.70822	5.28328	5.95082
27375	Tjp3	3031	tight junction protein 3	0.890324	3.31781	5.71084	7.07683e-05	0.00265898	1.90688	3.75543	2.8651
29816	Hip1r	4392	huntingtin interacting protein 1 related	0.554625	4.99495	5.71016	7.08493e-05	0.00265898	1.59391	5.25546	4.70083
231932	Gimap7	1269	GTPase, IMAP family member 7	0.487889	7.29126	5.70517	7.14431e-05	0.0026736	1.51245	7.54206	7.05417
26408	Map3k5	5393	mitogen-activated protein kinase kinase kinase 5	0.524854	4.56312	5.70087	7.19588e-05	0.00268523	1.59774	4.81804	4.29318
12428	Ccna2	2811	cyclin A2	1.46492	2.3045	5.69815	7.22878e-05	0.00268984	1.88703	3.08748	1.62256
667739	Rps6-ps4	851	ribosomal protein S6, pseudogene 4	-0.413674	10.1671	-5.69159	7.3086e-05	0.00271184	1.13561	9.96611	10.3798
60596	Gucy1a1	4654	guanylate cyclase 1, soluble, alpha 3	-1.531	1.34302	-5.68822	7.35e-05	0.0027195	1.82408	0.508754	2.03975
17472	Gbp4	4538	guanylate binding protein 4	0.410176	6.11861	5.67879	7.46724e-05	0.0027551	1.37189	6.3248	5.91463
209380	Gm4759	3091	GTPase, very large interferon inducible 1 pseudogene	0.897402	4.8274	5.67441	7.52227e-05	0.0027676	1.63853	5.21839	4.32099
227929	Cytip	5735	cytohesin 1 interacting protein	-0.33224	7.0667	-5.67145	7.55966e-05	0.00277357	1.16016	6.90289	7.23513
217692	Sipa1l1	7701	signal-induced proliferation-associated 1 like 1	-0.48469	4.56196	-5.66192	7.6817e-05	0.00280292	1.45676	4.31486	4.79955
20677	Sox4	2967	SRY (sex determining region Y)-box 4	-1.68318	1.67192	-5.66186	7.68246e-05	0.00280292	1.69825	0.809181	2.49237
52065	Mfhas1	6408	malignant fibrous histiocytoma amplified sequence 1	-0.602249	3.97214	-5.65746	7.73947e-05	0.00281588	1.57788	3.68408	4.28633
76024	Gm11346	1116	X-linked lymphocyte-regulated 5 pseudogene	-1.19157	4.58244	-5.65275	7.80091e-05	0.00283037	1.83192	3.90563	5.0972
15903	Id3	953	inhibitor of DNA binding 3	-0.598453	6.52616	-5.64855	7.85625e-05	0.00283181	1.59144	6.22699	6.82544
13476	Reep5	2898	receptor accessory protein 5	0.49646	5.83498	5.64824	7.86032e-05	0.00283181	1.45205	6.09145	5.59499
18208	Ntn1	5738	netrin 1	-1.94715	0.311383	-5.64753	7.86975e-05	0.00283181	1.44646	-0.639386	1.30776
80287	Apobec3	2459	apolipoprotein B mRNA editing enzyme, catalytic polypeptide 3	0.436296	6.72121	5.61987	8.24483e-05	0.00295363	1.30974	6.93408	6.49778
64931	Izumo1r	1841	IZUMO1 receptor, JUNO	0.347608	8.41816	5.61926	8.2534e-05	0.00295363	1.11621	8.58742	8.23981
246177	Myo1g	3307	myosin IG	0.390305	6.92122	5.61685	8.28699e-05	0.00295758	1.21355	7.11088	6.72057
12442	Ccnb2	1541	cyclin B2	1.35766	3.08717	5.60193	8.49814e-05	0.00302469	1.73371	3.77705	2.4194
13819	Epas1	5352	endothelial PAS domain protein 1	1.81184	1.13795	5.59214	8.63987e-05	0.0030668	1.6825	2.06988	0.258039
57765	Tbx21	2552	T-box 21	1.18826	2.8872	5.58861	8.69149e-05	0.00306942	1.74637	3.54469	2.35643
56726	Sh3bgrl	2836	SH3-binding domain glutamic acid-rich protein like	0.549978	5.51986	5.58687	8.71706e-05	0.00306942	1.3976	5.81211	5.26213
100182	Akna	5476	AT-hook transcription factor	0.324786	7.40215	5.58684	8.71756e-05	0.00306942	0.9652	7.55783	7.23304
100043813	Rps27rt	374	ribosomal protein S27, retrogene	-0.492049	11.6067	-5.57534	8.88876e-05	0.00312131	0.887032	11.3602	11.8522
207728	Pde2a	4641	phosphodiesterase 2A, cGMP-stimulated	0.456693	5.82146	5.57151	8.94657e-05	0.00313321	1.2232	6.04322	5.58653
73182	Pear1	4501	platelet endothelial aggregation receptor 1	0.48005	5.36922	5.55657	9.17577e-05	0.00320491	1.2684	5.59884	5.11879
211770	Trib1	4026	tribbles pseudokinase 1	0.746251	3.86253	5.54439	9.3672e-05	0.00325895	1.50308	4.21251	3.46626
27207	Rps11	602	ribosomal protein S11	-0.354387	11.0519	-5.54357	9.38025e-05	0.00325895	0.80621	10.8798	11.2342
109934	Abr	5801	active BCR-related gene	0.471087	4.81689	5.54041	9.43068e-05	0.00325976	1.26738	5.04922	4.57813
17395	Mmp9	3139	matrix metallopeptidase 9	1.57993	1.70881	5.53989	9.43892e-05	0.00325976	1.57338	2.43826	0.858332
329908	Usp24	10601	ubiquitin specific peptidase 24	-0.415121	4.92969	-5.53875	9.45724e-05	0.00325976	1.12261	4.71522	5.13034
14608	Gpr83	2252	G protein-coupled receptor 83	-0.545961	5.7413	-5.53434	9.52831e-05	0.00327564	1.32462	5.48281	6.02877
320664	Cass4	4437	Cas scaffolding protein family member 4	1.13132	2.07445	5.52606	9.6631e-05	0.00330828	1.64655	2.6187	1.48738
627872	Dnah7a	12272	dynein, axonemal, heavy chain 7A	1.08964	1.4215	5.52541	9.67379e-05	0.00330828	1.58928	1.96409	0.874446
17364	Trpm1	6848	transient receptor potential cation channel, subfamily M, member 1	-2.16513	-0.15068	-5.50343	0.000100422	0.00342534	1.10183	-1.15672	1.0084
68339	Ccdc88c	6292	coiled-coil domain containing 88C	0.390759	6.29919	5.48632	0.000103391	0.00351745	0.937851	6.48526	6.0945
83397	Akap12	6247	A kinase (PRKA) anchor protein (gravin) 12	0.889179	2.1933	5.48182	0.000104187	0.00353533	1.53628	2.61546	1.72628
12236	Bub1b	3669	BUB1B, mitotic checkpoint serine/threonine kinase	1.52573	1.57232	5.47274	0.000105813	0.00358125	1.49503	2.28618	0.760456
68725	1110032F04Rik	2578	RIKEN cDNA 1110032F04 gene	-0.752812	4.22484	-5.459	0.000108323	0.00365675	1.40314	3.87472	4.62754
432466	Gm5424	1550	argininosuccinate synthase pseudogene	0.432169	7.62443	5.45718	0.000108662	0.00365875	0.990956	7.84998	7.41782
16328	Cep250	7982	centrosomal protein 250	0.465962	4.4436	5.44612	0.000110734	0.00371896	1.08966	4.67842	4.21246
269261	Rpl12	638	ribosomal protein L12	-0.674297	6.73294	-5.44144	0.000111625	0.00372271	1.29582	6.4154	7.08969
244871	Zc3h12c	6133	zinc finger CCCH type containing 12C	1.51866	0.646772	5.44116	0.000111679	0.00372271	1.40421	1.36756	-0.151092
27370	Rps26	448	ribosomal protein S26	-0.560089	8.84467	-5.44105	0.000111698	0.00372271	1.04613	8.58497	9.14505
16332	Inppl1	5096	inositol polyphosphate phosphatase-like 1	0.750832	3.22074	5.43951	0.000111994	0.0037231	1.36872	3.59181	2.84098
57764	Ntn4	2411	netrin 4	-2.76466	1.26188	-5.42731	0.000114356	0.00379199	0.860898	-0.0418965	2.72277
20846	Stat1	5356	signal transducer and activator of transcription 1	0.285998	7.96091	5.42363	0.000115079	0.00380634	0.58136	8.10949	7.82349
100033459	Ifi208	2987	interferon activated gene 208	-0.530447	5.30641	-5.41746	0.000116302	0.0038371	1.12495	5.02764	5.55808
15251	Hif1a	4761	hypoxia inducible factor 1, alpha subunit	0.455619	6.05779	5.41375	0.000117045	0.00385191	0.906673	6.28121	5.82559
270192	Rab6b	4734	RAB6B, member RAS oncogene family	-0.617357	4.22547	-5.4117	0.000117457	0.00385578	1.18073	3.90489	4.52225
100043755	Gm10132	514	ribosomal protein L23A pseudogene	-0.938685	5.72984	-5.40929	0.000117943	0.00386206	1.42712	5.26022	6.1989
75956	Srrm2	8598	serine/arginine repetitive matrix 2	0.399824	7.14806	5.40386	0.000119046	0.00388844	0.570333	7.33527	6.93545
20740	Sptan1	8081	spectrin alpha, non-erythrocytic 1	-0.324998	6.35945	-5.39592	0.00012068	0.00393202	0.710239	6.19281	6.51781
20304	Ccl5	532	chemokine (C-C motif) ligand 5	1.31778	5.13424	5.39098	0.000121708	0.00395565	1.42938	5.71943	4.40165
57914	Crlf2	1360	cytokine receptor-like factor 2	0.55671	6.1072	5.38433	0.000123105	0.00399116	1.11842	6.37507	5.81836
215789	Phactr2	8913	phosphatase and actin regulator 2	0.652938	2.73151	5.38133	0.000123742	0.00400118	1.21951	3.0409	2.38796
13496	Arid3a	5326	AT rich interactive domain 3A (BRIGHT-like)	0.810133	2.62457	5.38	0.000124025	0.00400118	1.34225	3.04432	2.23419
54324	Arhgef5	5407	Rho guanine nucleotide exchange factor (GEF) 5	1.40762	1.57416	5.37649	0.000124775	0.0040155	1.40477	2.26672	0.859097
12261	C1qbp	1165	complement component 1, q subcomponent binding protein	-0.642321	5.91144	-5.36913	0.000126366	0.00405276	1.16074	5.59354	6.23586
239849	Cd200r4	1700	CD200 receptor 4	2.92253	1.12415	5.36779	0.000126658	0.00405276	0.302758	2.43541	-0.487119
67468	Mmd	2661	monocyte to macrophage differentiation-associated	0.591698	4.71186	5.36685	0.000126862	0.00405276	1.15654	5.00114	4.40944
12363	Casp4	1432	caspase 4, apoptosis-related cysteine peptidase	0.827473	4.78342	5.36411	0.000127462	0.00406203	1.27955	5.15447	4.327
212307	Mapre2	4333	microtubule-associated protein, RP/EB family, member 2	0.574584	4.10673	5.35516	0.000129441	0.00411508	1.1204	4.39766	3.82307
12006	Axin2	4260	axin 2	0.520268	4.55543	5.35038	0.000130511	0.00413905	1.0431	4.81428	4.29401
11852	Rhob	2228	ras homolog family member B	-1.33161	3.1934	-5.34336	0.0001321	0.00417933	1.34917	2.41969	3.7513
11518	Add1	4047	adducin 1 (alpha)	-0.345839	6.97311	-5.33666	0.000133636	0.00421774	0.666632	6.79553	7.14137
229898	Gbp5	3021	guanylate binding protein 5	0.496071	5.28214	5.33421	0.000134201	0.00422539	0.978059	5.53046	5.03439
216848	Chd3	6168	chromodomain helicase DNA binding protein 3	-0.323126	7.29788	-5.32932	0.000135338	0.00425098	0.497154	7.12569	7.44882
11479	Acvr1b	3277	activin A receptor, type 1B	-0.713795	3.69155	-5.32391	0.000136609	0.00428062	1.19782	3.34397	4.05776
94176	Dock2	6330	dedicator of cyto-kinesis 2	0.285218	7.50243	5.30692	0.000140678	0.0043976	0.412529	7.64122	7.35601
16554	Kif13b	5603	kinesin family member 13B	0.61219	3.60005	5.30126	0.000142061	0.00440926	1.04836	3.91919	3.307
14409	Gabrr2	1820	gamma-aminobutyric acid (GABA) C receptor, subunit rho 2	-1.88608	1.96342	-5.30116	0.000142086	0.00440926	0.9852	1.02874	2.91483
74096	Hvcn1	2826	hydrogen voltage-gated channel 1	-0.481035	5.71234	-5.3011	0.000142101	0.00440926	0.869163	5.47567	5.95671
667518	Gm8680	407	predicted gene 8680	-0.586009	8.08501	-5.29989	0.000142397	0.00440926	0.933696	7.80423	8.39024
14325	Ftl1	970	ferritin light polypeptide 1	-0.692984	6.70967	-5.28985	0.000144893	0.00447597	0.93822	6.40166	7.09464
108089	Rnf144a	5163	ring finger protein 144A	-0.646616	3.41807	-5.28839	0.000145261	0.00447677	1.07646	3.08628	3.7329
211401	Mtss1	5140	metastasis suppressor 1	-0.614814	3.63775	-5.27925	0.000147579	0.00453753	1.02503	3.33143	3.94625
11803	Aplp1	2392	amyloid beta (A4) precursor-like protein 1	0.9555	3.22844	5.26052	0.00015245	0.00467631	1.19908	3.71694	2.76144
171504	Apobr	3600	apolipoprotein B receptor	1.27529	1.85466	5.25614	0.000153614	0.00470103	1.1955	2.54019	1.2649
17913	Myo1c	5662	myosin IC	0.590509	3.5272	5.24596	0.000156352	0.00476946	0.960833	3.82045	3.22994
12815	Col11a2	5605	collagen, type XI, alpha 2	-1.1284	1.60156	-5.24513	0.000156579	0.00476946	1.19339	0.994562	2.12296
57320	Park7	903	Parkinson disease (autosomal recessive, early onset) 7	-0.510398	7.1553	-5.24147	0.000157577	0.00478873	0.794927	6.90962	7.42002
217151	Arl5c	1563	ADP-ribosylation factor-like 5C	-0.506844	6.04343	-5.23968	0.00015807	0.0047926	0.842563	5.78694	6.29379
15248	Hic1	4492	hypermethylated in cancer 1	1.20967	1.77689	5.23338	0.000159809	0.00483413	1.17337	2.43474	1.22507
68436	Rpl34	595	ribosomal protein L34	-0.513113	7.55326	-5.23137	0.000160369	0.00483988	0.809331	7.3078	7.82092
56532	Ripk3	1965	receptor-interacting serine-threonine kinase 3	0.729272	4.75488	5.22263	0.000162827	0.00490278	0.969295	5.13932	4.41004
70314	Rabep2	2539	rabaptin, RAB GTPase binding effector protein 2	0.680024	4.25552	5.2188	0.000163915	0.00492422	0.9835	4.59757	3.91755
18432	Mybbp1a	4117	MYB binding protein (P160) 1a	-0.429415	5.81646	-5.21253	0.000165715	0.0049669	0.614334	5.60303	6.03244
69635	Dapk1	5935	death associated protein kinase 1	-1.17667	1.29739	-5.20943	0.000166612	0.00498237	1.1323	0.673771	1.85044
20491	Sla	2886	src-like adaptor	0.387715	7.15941	5.20799	0.00016703	0.00498351	0.482904	7.36405	6.97633
100042880	Rpl17-ps10	657	ribosomal protein L17, pseudogene 10	-0.543018	7.46925	-5.20637	0.000167502	0.00498445	0.755648	7.20679	7.74981
50722	Dkkl1	903	dickkopf-like 1	1.83628	2.99644	5.20528	0.000167823	0.00498445	0.909275	3.96407	2.12779
22145	Tuba4a	2053	tubulin, alpha 4A	-0.532125	5.90858	-5.20363	0.000168306	0.0049875	0.737438	5.64709	6.17921
77300	Raph1	9117	Ras association (RalGDS/AF-6) and pleckstrin homology domains 1	0.91916	1.3367	5.20142	0.000168953	0.00499538	1.09665	1.76876	0.849602
67972	Atp2b1	7130	ATPase, Ca++ transporting, plasma membrane 1	0.374281	5.44287	5.1998	0.000169431	0.00499822	0.529793	5.6316	5.25732
15958	Ifit2	3949	interferon-induced protein with tetratricopeptide repeats 2	-0.563271	4.39975	-5.19286	0.000171496	0.00504776	0.810003	4.1043	4.66757
223254	Farp1	4857	FERM, RhoGEF (Arhgef) and pleckstrin domain protein 1 (chondrocyte-derived)	0.881564	2.2897	5.18831	0.000172862	0.00507657	1.07046	2.73005	1.84848
108911	Rcc2	3767	regulator of chromosome condensation 2	-0.37558	6.36663	-5.17863	0.000175809	0.00512992	0.491064	6.17826	6.55384
12495	Entpd1	4197	ectonucleoside triphosphate diphosphohydrolase 1	0.693685	3.94527	5.17648	0.000176469	0.00512992	0.841197	4.27491	3.58122
12763	Cmah	9755	cytidine monophospho-N-acetylneuraminic acid hydroxylase	-0.498047	4.30637	-5.17624	0.000176543	0.00512992	0.589733	4.04335	4.5414
16190	Il4ra	5094	interleukin 4 receptor, alpha	-0.369196	6.04414	-5.17616	0.000176568	0.00512992	0.469941	5.86247	6.23167
269582	Clspn	4982	claspin	1.79579	0.480574	5.17594	0.000176637	0.00512992	0.862114	1.29438	-0.501403
11490	Adam15	2989	a disintegrin and metallopeptidase domain 15 (metargidin)	0.939651	2.80323	5.17409	0.000177209	0.00513513	1.06232	3.28028	2.34063
69740	Dph5	1567	diphthamide biosynthesis 5	-1.03308	4.1165	-5.17261	0.000177669	0.0051371	1.0284	3.52525	4.55833
67702	Rnf149	2434	ring finger protein 149	0.555855	4.96176	5.1688	0.000178855	0.00515666	0.788918	5.23921	4.68335
17425	Foxk1	7446	forkhead box K1	-0.42107	5.07073	-5.16791	0.000179133	0.00515666	0.518215	4.87061	5.29168
106347	Ildr1	2878	immunoglobulin-like domain containing receptor 1	1.2661	2.42312	5.16552	0.000179882	0.00516687	1.06354	2.96523	1.69913
19271	Ptprj	8253	protein tyrosine phosphatase, receptor type, J	0.686597	2.48566	5.15994	0.000181646	0.00520613	0.890657	2.84203	2.15544
751556	Mir682	96	microRNA 682	-0.44447	12.446	-5.15407	0.000183522	0.0052484	0.327025	12.2351	12.6795
13138	Dag1	4415	dystroglycan 1	-0.836919	2.6917	-5.14986	0.000184877	0.00527564	0.979404	2.27342	3.11033
74205	Acsl3	3950	acyl-CoA synthetase long-chain family member 3	-1.66677	1.33252	-5.14649	0.000185973	0.00529539	0.961027	0.571788	2.23855
20090	Rps29	390	ribosomal protein S29	-1.12379	5.47595	-5.14307	0.00018709	0.00531562	1.02605	4.97056	6.09435
22248	Unc119	1281	unc-119 lipid binding chaperone	0.616643	5.48835	5.14062	0.000187894	0.00532691	0.805652	5.78498	5.16834
225825	Cd226	2487	CD226 antigen	0.547143	5.12261	5.13581	0.000189483	0.00536036	0.697964	5.3827	4.83556
16898	Rps2	999	ribosomal protein S2	-0.467497	8.87649	-5.13156	0.0001909	0.00538879	0.316436	8.65302	9.12052
20449	St8sia1	8995	ST8 alpha-N-acetyl-neuraminide alpha-2,8-sialyltransferase 1	-0.558953	3.02494	-5.13034	0.000191311	0.00538879	0.730241	2.73789	3.29684
171285	Havcr2	2725	hepatitis A virus cellular receptor 2	2.34113	0.676089	5.12805	0.00019208	0.00538925	0.351379	1.7596	-0.581528
70546	Zdhhc2	2498	zinc finger, DHHC domain containing 2	0.753816	3.93584	5.12784	0.00019215	0.00538925	0.879562	4.31509	3.56128
26377	Dapp1	3088	dual adaptor for phosphotyrosine and 3-phosphoinositides 1	0.57039	5.26672	5.12263	0.000193912	0.00542706	0.600319	5.56606	4.99567
100034726	Gm15772	539	ribosomal protein L26 pseudogene	-0.481585	9.64126	-5.1208	0.000194537	0.00543293	0.316445	9.40669	9.88827
76408	Abcc3	5002	ATP-binding cassette, sub-family C (CFTR/MRP), member 3	1.85996	0.270193	5.11175	0.00019765	0.00550812	0.675934	1.14788	-0.712074
19143	St14	4017	suppression of tumorigenicity 14 (colon carcinoma)	1.11113	2.1686	5.10686	0.000199356	0.00554388	0.962979	2.75856	1.64743
70551	Tmtc4	3390	transmembrane and tetratricopeptide repeat containing 4	-1.32047	2.46586	-5.09762	0.000202616	0.0056226	0.95066	1.88253	3.203
12516	Cd7	1042	CD7 antigen	-0.787799	5.18314	-5.09427	0.000203815	0.0056439	0.823792	4.79763	5.58543
12580	Cdkn2c	1106	cyclin-dependent kinase inhibitor 2C (p18, inhibits CDK4)	1.13686	3.83433	5.08584	0.000206858	0.00571609	0.93338	4.44368	3.30682
16491	Kcna3	1968	potassium voltage-gated channel, shaker-related subfamily, member 3	0.701963	6.08215	5.06994	0.000212729	0.00585034	0.480483	6.40204	5.70007
94047	Tmem121b	4869	cat eye syndrome chromosome region, candidate 6	-1.62167	1.15193	-5.06951	0.00021289	0.00585034	0.85605	0.46448	2.08615
18597	Pdha1	2761	pyruvate dehydrogenase E1 alpha 1	-0.412112	6.2077	-5.06907	0.000213056	0.00585034	0.383846	6.0076	6.41971
15528	Hspe1	768	heat shock protein 1 (chaperonin 10)	-0.640311	6.30434	-5.0584	0.000217097	0.00594882	0.648405	5.98392	6.62423
227333	Dgkd	5694	diacylglycerol kinase, delta	-0.374059	5.93704	-5.05364	0.000218926	0.00597982	0.240453	5.74152	6.11558
75767	Rab11fip1	7965	RAB11 family interacting protein 1 (class I)	0.557191	3.57589	5.05139	0.000219798	0.00597982	0.525088	3.83707	3.27988
80904	Dtx3	1944	deltex 3, E3 ubiquitin ligase	0.712643	4.43524	5.04994	0.000220362	0.00597982	0.720036	4.81746	4.10482
22059	Trp53	1868	transformation related protein 53	-0.469581	6.31612	-5.0498	0.000220415	0.00597982	0.418746	6.07937	6.54895
14357	Dtx1	3715	deltex 1, E3 ubiquitin ligase	-0.384171	7.22835	-5.04955	0.000220511	0.00597982	0.12818	7.05212	7.43629
212073	Syne3	5532	spectrin repeat containing, nuclear envelope family member 3	0.751152	3.16491	5.04553	0.000222082	0.00600998	0.673104	3.53567	2.78452
27360	Add3	4916	adducin 3 (gamma)	-0.361379	6.61369	-5.044	0.000222681	0.00601376	0.151648	6.43879	6.80017
216238	Eea1	7836	early endosome antigen 1	0.777867	3.79085	5.04057	0.000224034	0.00602656	0.476794	4.12845	3.35058
18761	Prkcq	3313	protein kinase C, theta	-0.319391	7.28752	-5.04047	0.000224075	0.00602656	0.128412	7.12547	7.44486
22121	Rpl13a	1026	ribosomal protein L13A	-0.44198	10.4171	-5.03713	0.000225398	0.00604628	-0.129002	10.212	10.654
72709	C1qtnf6	2428	C1q and tumor necrosis factor related protein 6	0.932773	3.1579	5.03629	0.000225732	0.00604628	0.825558	3.59124	2.65846
15902	Id2	1272	inhibitor of DNA binding 2	0.927464	5.32061	5.03496	0.000226264	0.00604818	0.650555	5.74372	4.81626
29809	Rabgap1l	9489	RAB GTPase activating protein 1-like	0.410412	4.74273	5.03225	0.00022735	0.00606482	0.269947	4.93924	4.52883
67115	Rpl14	935	ribosomal protein L14	-0.41694	8.19345	-5.02187	0.000231557	0.0061645	0.234995	7.99567	8.41261
245007	Zbtb38	4091	zinc finger and BTB domain containing 38	0.657421	4.297	5.00945	0.000236701	0.00628866	0.491583	4.58718	3.92976
56193	Plek	4117	pleckstrin	1.95973	0.399851	5.00818	0.000237233	0.00629004	0.454654	1.30538	-0.654347
216363	Rab3ip	2690	RAB3A interacting protein	-0.756725	4.36734	-5.00537	0.000238414	0.00629705	0.577619	3.94674	4.70346
26397	Map2k3	2166	mitogen-activated protein kinase kinase 3	0.60888	4.78392	5.00427	0.00023888	0.00629705	0.554335	5.08312	4.47424
76566	Rflnb	3512	refilin B	-0.582944	4.96818	-5.00413	0.00023894	0.00629705	0.408894	4.68831	5.27125
20539	Slc7a5	3513	solute carrier family 7 (cationic amino acid transporter, y+ system), member 5	-0.65495	3.75163	-4.99891	0.000241156	0.0063427	0.604186	3.4408	4.09575
19981	Rpl37a	588	ribosomal protein L37a	-0.663334	7.3811	-4.99593	0.000242432	0.00636348	0.420563	7.06755	7.73088
171171	Ntng2	1770	netrin G2	0.702773	4.59032	4.99279	0.000243784	0.00638616	0.615094	4.94726	4.24449
11640	Akap1	3911	A kinase (PRKA) anchor protein 1	-2.80469	-0.129467	-4.99003	0.000244981	0.0064047	-0.160476	-1.56482	1.23987
67281	Rpl37	867	ribosomal protein L37	-0.666903	5.6581	-4.98665	0.000246453	0.00643035	0.600234	5.33295	5.99985
70086	Cysltr2	1802	cysteinyl leukotriene receptor 2	1.39856	2.65129	4.98528	0.000247052	0.00643317	0.752001	3.32137	1.92281
54217	Rpl36	407	ribosomal protein L36	-0.528404	7.79822	-4.9834	0.000247873	0.00644174	0.415296	7.53256	8.06096
100861924	NA	250	NA	2.94401	3.56089	4.94679	0.00026452	0.00686075	-0.507786	4.99888	2.05486
240327	Gm4951	2648	predicted gene 4951	1.77106	1.39919	4.94496	0.00026538	0.00686143	0.508907	2.38487	0.613803
12450	Ccng1	3487	cyclin G1	0.448017	5.93254	4.94451	0.000265594	0.00686143	0.148453	6.14238	5.69437
64294	Itm2c	2024	integral membrane protein 2C	0.379116	7.43545	4.94238	0.000266602	0.00687393	0.0369867	7.63383	7.25471
83814	Nedd4l	8626	neural precursor cell expressed, developmentally down-regulated gene 4-like	-0.877199	1.55297	-4.94101	0.000267249	0.00687707	0.640528	1.15471	2.03191
378431	Txlnb	4457	taxilin beta	2.47228	-0.0640311	4.93645	0.000269426	0.00691949	0.043513	1.24763	-1.22465
319876	Cobll1	5045	Cobl-like 1	1.08305	1.81697	4.93211	0.000271517	0.00695955	0.67137	2.40029	1.31724
16178	Il1r2	1343	interleukin 1 receptor, type II	1.25572	3.35339	4.92751	0.000273745	0.00700294	0.672698	3.9885	2.73279
20973	Syngr2	1524	synaptogyrin 2	0.493374	6.12919	4.91765	0.000278598	0.00710405	0.256232	6.3864	5.89302
11799	Birc5	3416	baculoviral IAP repeat-containing 5	1.70298	1.35516	4.91728	0.000278782	0.00710405	0.583786	2.23253	0.529551
106869	Tnfaip8	3568	tumor necrosis factor, alpha-induced protein 8	0.514099	4.65418	4.9127	0.000281062	0.00714791	0.289078	4.92329	4.40919
80290	Gpr146	4222	G protein-coupled receptor 146	-0.594173	4.02341	-4.91164	0.000281594	0.00714791	0.355075	3.72558	4.31975
54199	Ccrl2	2110	chemokine (C-C motif) receptor-like 2	1.35111	2.62933	4.89809	0.000288483	0.0073086	0.622952	3.20313	1.85202
17113	M6pr	2222	mannose-6-phosphate receptor, cation dependent	0.414472	6.72706	4.89304	0.000291091	0.00735199	0.0325979	6.94694	6.53247
65107	Lrp10	3013	low-density lipoprotein receptor-related protein 10	0.305869	7.49335	4.8926	0.000291318	0.00735199	-0.153685	7.6452	7.33933
22354	Vipr1	4902	vasoactive intestinal peptide receptor 1	-0.872874	2.23561	-4.89136	0.000291964	0.00735413	0.570501	1.78969	2.66256
17722	ND6	519	NADH dehydrogenase subunit 6	-0.330115	9.67683	-4.88381	0.00029593	0.00743973	-0.113369	9.50717	9.83728
241447	Cers6	3930	ceramide synthase 6	-1.19835	1.77068	-4.87929	0.000298324	0.00747233	0.591878	1.13316	2.33151
17127	Smad3	5090	SMAD family member 3	0.410588	5.15243	4.87806	0.000298983	0.00747233	0.0622949	5.36109	4.9505
16001	Igf1r	11978	insulin-like growth factor I receptor	-0.539635	3.31275	-4.87738	0.000299347	0.00747233	0.159501	3.02325	3.56288
71819	Kif23	3426	kinesin family member 23	1.34628	1.46323	4.87708	0.000299509	0.00747233	0.549384	2.13714	0.790858
19217	Ptger2	3768	prostaglandin E receptor 2 (subtype EP2)	0.547687	4.12581	4.87292	0.000301743	0.00751375	0.294752	4.39716	3.84948
216543	Cep68	4810	centrosomal protein 68	-0.748004	3.11324	-4.87111	0.000302722	0.00752381	0.411817	2.73653	3.48453
18186	Nrp1	5921	neuropilin 1	0.344518	6.30983	4.85419	0.000312022	0.00774026	-0.19076	6.47858	6.13406
231603	A630023P12Rik	1046	RIKEN cDNA A630023P12 gene	0.606633	5.74903	4.85201	0.000313242	0.00774345	0.296515	6.02993	5.42329
68292	Stt3b	4221	STT3, subunit of the oligosaccharyltransferase complex, homolog B (S. cerevisiae)	-0.484806	4.83136	-4.85184	0.000313333	0.00774345	0.109794	4.60072	5.08552
70152	Mettl7a1	1883	methyltransferase like 7A1	1.23341	2.50539	4.84902	0.000314918	0.00776214	0.527034	3.11151	1.8781
382620	Tmed8	7179	transmembrane p24 trafficking protein 8	0.537382	3.34266	4.84839	0.000315274	0.00776214	0.224542	3.61694	3.07956
110168	Gpr18	1310	G protein-coupled receptor 18	-0.815734	4.6722	-4.84198	0.000318913	0.00783701	0.410137	4.30809	5.12382
14873	Gsto1	1163	glutathione S-transferase omega 1	-0.849704	4.56351	-4.83803	0.000321183	0.007878	0.443793	4.16228	5.01198
217038	Mrm1	2477	mitochondrial rRNA methyltransferase 1	-0.847209	3.20146	-4.83017	0.000325739	0.00797481	0.464917	2.78308	3.63029
18715	Pim2	2041	proviral integration site 2	-0.925416	3.6244	-4.82671	0.000327762	0.00800939	0.441307	3.15622	4.08164
244238	Mrgpre	3761	MAS-related GPR, member E	1.18439	1.99338	4.82301	0.000329943	0.00804766	0.49928	2.67169	1.4873
60533	Cd274	3639	CD274 antigen	0.474028	4.82037	4.81833	0.000332727	0.00810048	0.0837753	5.05759	4.58356
19664	Rbpj	5710	recombination signal binding protein for immunoglobulin kappa J region	0.599713	3.38508	4.81496	0.000334744	0.00813447	0.214684	3.69337	3.09366
21946	Pglyrp1	681	peptidoglycan recognition protein 1	0.607056	6.23739	4.80533	0.000340585	0.00826109	0.235828	6.54908	5.94202
96875	Prg4	4278	proteoglycan 4 (megakaryocyte stimulating factor, articular superficial zone protein)	-0.910228	2.58724	-4.80408	0.000341352	0.00826437	0.397627	2.10876	3.01899
27224	Eloa	4592	elongin A	0.435899	4.80427	4.80234	0.000342418	0.0082749	0.0015816	5.02237	4.58647
54132	Pdlim1	1505	PDZ and LIM domain 1 (elfin)	-0.738653	5.26048	-4.79919	0.00034436	0.00829572	0.19767	4.90321	5.64186
11864	Arnt2	5891	aryl hydrocarbon receptor nuclear translocator 2	1.15315	1.64503	4.79889	0.000344547	0.00829572	0.44068	2.18736	1.03421
66972	Slc25a23	3362	solute carrier family 25 (mitochondrial carrier; phosphate carrier), member 23	-0.764321	3.06049	-4.7967	0.000345903	0.00831309	0.367619	2.6806	3.44492
269023	Zfp608	6112	zinc finger protein 608	-1.56451	0.308752	-4.79094	0.000349504	0.00836973	0.331019	-0.506567	1.05794
107702	Rnh1	2015	ribonuclease/angiogenin inhibitor 1	0.483405	5.76936	4.79089	0.000349538	0.00836973	0.0178278	6.0245	5.5411
216825	Usp22	4442	ubiquitin specific peptidase 22	-0.522674	4.27516	-4.78272	0.000354712	0.0084773	0.0650286	3.99587	4.51854
17131	Smad7	4441	SMAD family member 7	-0.48784	4.92391	-4.78112	0.000355732	0.0084773	-0.0473142	4.67019	5.15803
80889	Tlnrd1	3847	mesoderm development candidate 1	0.59337	3.68027	4.78074	0.000355972	0.0084773	0.200876	3.97492	3.38155
225594	Gm4841	2838	predicted gene 4841	1.45103	2.02999	4.77709	0.000358322	0.0085178	0.414771	2.67779	1.22676
16599	Klf3	2314	Kruppel-like factor 3 (basic)	-0.388853	6.63904	-4.76799	0.000364238	0.00863284	-0.192649	6.45343	6.84229
69719	Cad	7106	carbamoyl-phosphate synthetase 2, aspartate transcarbamylase, and dihydroorotase	-0.518764	3.97849	-4.76762	0.00036448	0.00863284	-0.0270244	3.7416	4.26036
19941	Rpl26	543	ribosomal protein L26	-0.720974	6.90553	-4.75437	0.000373283	0.00882537	0.087697	6.59581	7.31679
320910	Itgb8	3096	integrin beta 8	1.055	3.07096	4.7503	0.000376036	0.00887446	0.300115	3.50166	2.44666
12511	Cd6	3034	CD6 antigen	0.258481	8.20451	4.7469	0.000378345	0.00891289	-0.546626	8.33349	8.07501
16973	Lrp5	5172	low density lipoprotein receptor-related protein 5	-2.02031	-0.15485	-4.74136	0.00038215	0.00898635	-0.0620961	-1.17556	0.844752
232288	Frmd4b	5029	FERM domain containing 4B	0.768272	2.87309	4.73806	0.00038443	0.00900965	0.19691	3.22905	2.46077
11933	Atp1b3	1833	ATPase, Na+/K+ transporting, beta 3 polypeptide	-0.304572	8.50482	-4.73716	0.000385054	0.00900965	-0.489755	8.35333	8.6579
268451	Rab11fip4	3145	RAB11 family interacting protein 4 (class II)	0.607235	4.39603	4.73694	0.000385204	0.00900965	0.0468155	4.6708	4.06357
18479	Pak1	3061	p21 protein (Cdc42/Rac)-activated kinase 1	-1.80853	1.19002	-4.73377	0.000387419	0.0090453	0.219743	0.278932	2.08746
22038	Plscr1	2141	phospholipid scramblase 1	0.898798	3.36953	4.73119	0.000389228	0.00907137	0.296538	3.77298	2.87419
100862257	NA	354	NA	-0.497624	8.76208	-4.72796	0.000391498	0.00910808	-0.174908	8.53613	9.03375
18103	Nme2	823	NME/NM23 nucleoside diphosphate kinase 2	-0.594184	5.88208	-4.72518	0.000393469	0.00913768	0.106576	5.57825	6.17244
223752	Gramd4	4447	GRAM domain containing 4	-0.356327	6.04059	-4.72215	0.000395634	0.00917171	-0.329633	5.85557	6.2119
20135	Rrm2	2180	ribonucleotide reductase M2	0.936815	3.28395	4.71823	0.000398444	0.00921309	0.281485	3.80474	2.86793
434341	Nlrc5	6945	NLR family, CARD domain containing 5	0.298296	6.49569	4.7177	0.000398826	0.00921309	-0.511617	6.64549	6.3472
192120	Bspry	1743	B-box and SPRY domain containing	1.89247	1.57009	4.71616	0.00039994	0.00922256	0.0222568	2.55355	0.661079
70292	Afap1	6617	actin filament associated protein 1	-0.841112	1.71138	-4.69765	0.000413548	0.00949638	0.242824	1.27951	2.12062
329739	Fam102b	5702	family with sequence similarity 102, member B	-0.773764	2.64927	-4.69748	0.000413675	0.00949638	0.139198	2.25006	3.02382
228019	Mettl8	2370	methyltransferase like 8	-0.945715	2.97345	-4.69706	0.000413989	0.00949638	0.265887	2.46111	3.40683
65221	Slc15a3	2345	solute carrier family 15, member 3	1.68896	2.01028	4.69425	0.000416105	0.00952822	0.257016	2.86748	1.17852
229731	Slc25a24	3383	solute carrier family 25 (mitochondrial carrier, phosphate carrier), member 24	0.55617	4.12451	4.69252	0.000417407	0.00954136	-0.00486432	4.4087	3.85253
170772	Glcci1	6204	glucocorticoid induced transcript 1	0.426132	4.68974	4.69068	0.000418802	0.00955657	-0.254443	4.9032	4.47706
263406	Plekhg3	4955	pleckstrin homology domain containing, family G (with RhoGef domain) member 3	1.09536	1.40567	4.68457	0.000423457	0.00964598	0.269897	1.97052	0.875153
53859	Map3k14	4173	mitogen-activated protein kinase kinase kinase 14	-0.475317	4.6201	-4.68242	0.000425111	0.00966684	-0.162986	4.36859	4.84391
229534	Pbxip1	4481	pre B cell leukemia transcription factor interacting protein 1	0.34058	6.07928	4.67622	0.000429914	0.00975912	-0.422328	6.24595	5.90537
140887	Lnx2	4543	ligand of numb-protein X 2	0.437726	4.77531	4.67063	0.000434292	0.00983693	-0.233265	4.99462	4.5569
19331	Rab19	1322	RAB19, member RAS oncogene family	0.722685	4.71742	4.66993	0.000434844	0.00983693	0.0903023	5.05187	4.32919
12010	B2m	858	beta-2 microglobulin	0.169534	12.0081	4.66714	0.000437049	0.00985648	-1.08164	12.0929	11.9234
60525	Acss2	2833	acyl-CoA synthetase short-chain family member 2	-0.545086	4.37439	-4.66665	0.000437437	0.00985648	-0.0493044	4.09716	4.64225
218639	Arl15	3361	ADP-ribosylation factor-like 15	-0.888786	2.5207	-4.66599	0.000437966	0.00985648	0.206844	2.0575	2.94628
171543	Bmf	4633	BCL2 modifying factor	1.23317	1.54013	4.65802	0.00044434	0.00998279	0.225746	2.20577	0.972598
432502	Rpl6l	930	ribosomal protein L6-like	-0.461481	7.35501	-4.65167	0.000449492	0.0100812	-0.314167	7.1394	7.60088
217837	Itpk1	2856	inositol 1,3,4-triphosphate 5/6 kinase	0.503033	4.78345	4.65026	0.000450644	0.0100898	-0.156277	5.02256	4.51953
238393	Serpina3f	2290	serine (or cysteine) peptidase inhibitor, clade A, member 3F	1.48142	1.83293	4.64477	0.000455158	0.0101735	0.138989	2.61582	1.1344
67963	Npc2	3262	Niemann-Pick type C2	-0.413405	6.68734	-4.64247	0.000457061	0.0101986	-0.507826	6.48728	6.90068
74270	Usp20	4157	ubiquitin specific peptidase 20	0.661034	3.27593	4.63917	0.00045981	0.0102425	-0.00368903	3.60684	2.94581
17873	Gadd45b	1266	growth arrest and DNA-damage-inducible 45 beta	0.667492	4.79594	4.63631	0.000462205	0.0102784	0.0254989	5.14042	4.47293
100043541	B630019A10Rik	5837	RIKEN cDNA B630019A10 gene	-1.06193	1.54405	-4.63486	0.000463426	0.0102881	0.172513	0.96362	2.02556
21936	Tnfrsf18	1007	tumor necrosis factor receptor superfamily, member 18	0.381862	8.08243	4.63183	0.00046598	0.0103228	-0.481715	8.27544	7.89358
19258	Ptpn4	4707	protein tyrosine phosphatase, non-receptor type 4	0.733069	2.96289	4.63114	0.000466568	0.0103228	0.00879896	3.31752	2.58445
68026	Pclaf	2387	PCNA clamp associated factor	1.14463	2.25361	4.62887	0.000468497	0.0103311	0.174836	2.84874	1.70411
56876	Nsmf	2933	NMDA receptor synaptonuclear signaling and neuronal migration factor	0.863826	2.91885	4.62885	0.000468519	0.0103311	0.114784	3.3237	2.45987
16319	Incenp	3217	inner centromere protein	0.63341	4.07575	4.619	0.000476987	0.0104826	-0.11703	4.37601	3.7426
19055	Ppp3ca	2194	protein phosphatase 3, catalytic subunit, alpha isoform	-0.569647	4.74581	-4.61804	0.000477816	0.0104826	-0.138162	4.43991	5.00955
246727	Oas3	4718	2'-5' oligoadenylate synthetase 3	0.548753	3.79812	4.61775	0.000478073	0.0104826	-0.168025	4.07429	3.52553
15980	Ifngr2	2070	interferon gamma receptor 2	-0.600016	4.67806	-4.61715	0.00047859	0.0104826	-0.111212	4.39928	4.99929
108155	Ogt	5384	O-linked N-acetylglucosamine (GlcNAc) transferase (UDP-N-acetylglucosamine:polypeptide-N-acetylglucosaminyl transferase)	0.398133	6.03773	4.60455	0.000489695	0.0107079	-0.589643	6.21995	5.82181
15896	Icam2	1142	intercellular adhesion molecule 2	-0.738469	5.52734	-4.60251	0.000491521	0.0107299	-0.136277	5.17499	5.91346
140780	Bmp2k	6568	BMP2 inducible kinase	0.61161	3.76461	4.60081	0.000493046	0.0107366	-0.279094	4.06935	3.45774
17025	Alad	1350	aminolevulinate, delta-, dehydratase	0.824146	4.13133	4.59906	0.000494619	0.0107366	0.0516864	4.58297	3.75882
16581	Kifc2	3143	kinesin family member C2	1.17299	1.79457	4.59886	0.000494794	0.0107366	0.123403	2.40311	1.23012
241303	Fam78a	4011	family with sequence similarity 78, member A	-0.361409	5.79566	-4.59852	0.000495105	0.0107366	-0.499431	5.61255	5.97396
27027	Tspan32	1827	tetraspanin 32	-0.339398	7.24884	-4.5939	0.000499287	0.0108094	-0.556767	7.08132	7.42072
225845	Pla2g16	3523	phospholipase A2, group XVI	0.482357	4.83046	4.59179	0.000501209	0.0108331	-0.325287	5.08824	4.60588
80859	Nfkbiz	3878	nuclear factor of kappa light polypeptide gene enhancer in B cells inhibitor, zeta	0.484611	4.96011	4.58499	0.000507467	0.0109503	-0.384111	5.18639	4.70178
218865	Chdh	5891	choline dehydrogenase	0.990848	1.4803	4.58392	0.000508454	0.0109535	0.0840143	2.00065	1.0098
11512	Adcy6	6033	adenylate cyclase 6	-0.779284	2.69164	-4.57804	0.000513935	0.0110534	-0.0959444	2.32523	3.10452
67155	Smarca2	6086	SWI/SNF related, matrix associated, actin dependent regulator of chromatin, subfamily a, member 2	-0.417382	4.65986	-4.57394	0.000517801	0.0111183	-0.460742	4.4462	4.86358
22030	Traf2	2998	TNF receptor-associated factor 2	0.458784	5.07361	4.56904	0.000522453	0.0111998	-0.369599	5.31389	4.8551
18148	Npm1	1718	nucleophosmin 1	-0.402505	6.57578	-4.56027	0.00053088	0.0113619	-0.501188	6.38026	6.78277
26921	Map4k4	5974	mitogen-activated protein kinase kinase kinase kinase 4	-0.31333	5.93935	-4.55932	0.000531808	0.0113632	-0.682529	5.78252	6.09585
622675	Zfp827	7604	zinc finger protein 827	-0.598563	2.51101	-4.5583	0.000532791	0.0113656	-0.166899	2.21841	2.81698
16414	Itgb2	2862	integrin beta 2	0.269802	8.28679	4.5553	0.000535719	0.0114095	-0.904543	8.43094	8.16114
11737	Anp32a	2089	acidic (leucine-rich) nuclear phosphoprotein 32 family, member A	-0.355227	7.46721	-4.55084	0.00054011	0.0114843	-0.700138	7.30123	7.65645
12335	Capn3	3488	calpain 3	-0.818771	2.87814	-4.54748	0.000543429	0.0115362	-0.052431	2.45162	3.27039
269870	Zfp446	4914	zinc finger protein 446	-1.38832	0.940289	-4.54555	0.000545351	0.0115444	0.020438	0.256145	1.64446
57294	Rps27	575	ribosomal protein S27	-0.545372	6.64552	-4.54532	0.00054558	0.0115444	-0.26627	6.37045	6.91582
79196	Osbpl5	4085	oxysterol binding protein-like 5	0.524347	4.162	4.5441	0.000546805	0.0115517	-0.331976	4.44319	3.91884
100503552	Gm19765	950	predicted gene, 19765	0.801252	5.26867	4.54253	0.000548379	0.0115663	-0.153601	5.65394	4.85268
13030	Ctsb	4743	cathepsin B	0.31622	6.20949	4.53353	0.000557476	0.0117393	-0.721049	6.36927	6.05305
104725	Sptssa	1363	serine palmitoyltransferase, small subunit A	-0.507687	5.80158	-4.53007	0.000561017	0.0117949	-0.367955	5.5525	6.06019
67241	Smc6	5603	structural maintenance of chromosomes 6	-0.477494	5.39012	-4.52824	0.0005629	0.0118155	-0.641669	5.13224	5.60973
19988	Rpl6	1250	ribosomal protein L6	-0.47616	6.82931	-4.51633	0.00057531	0.0120567	-0.549344	6.60996	7.08612
98758	Hnrnpf	2990	heterogeneous nuclear ribonucleoprotein F	-0.364327	6.77946	-4.51533	0.000576366	0.0120595	-0.740433	6.60712	6.97144
544963	Iqgap2	5771	IQ motif containing GTPase activating protein 2	-0.432604	4.81676	-4.51372	0.00057807	0.0120759	-0.585478	4.58998	5.02259
14605	Tsc22d3	2489	TSC22 domain family, member 3	-0.509016	6.58639	-4.5059	0.000586408	0.0122258	-0.686699	6.3586	6.86761
245474	Dkc1	2803	dyskeratosis congenita 1, dyskerin	-0.520375	4.56812	-4.50524	0.000587116	0.0122258	-0.378396	4.31261	4.83299
217716	Mlh3	5428	mutL homolog 3	-0.678288	2.67061	-4.50124	0.000591437	0.0122962	-0.210063	2.3077	2.98599
21822	Tgtp1	2809	T cell specific GTPase 1	-0.58838	4.46126	-4.49823	0.00059471	0.0123447	-0.371753	4.15765	4.74603
77799	Sla2	2508	Src-like-adaptor 2	0.509733	4.72317	4.49723	0.000595804	0.0123478	-0.393548	4.97804	4.46831
381678	Zcwpw1	2218	zinc finger, CW type with PWWP domain 1	-1.71376	1.39567	-4.49553	0.00059767	0.012367	-0.212442	0.5761	2.28986
20044	Rps14	597	ribosomal protein S14	-0.330464	10.5477	-4.48857	0.000605349	0.0125061	-1.02952	10.3938	10.7243
100861696	NA	250	NA	2.61086	4.0027	4.48307	0.00061149	0.0126131	-0.638303	5.23916	2.62829
20463	Cox7a2l	1149	cytochrome c oxidase subunit VIIa polypeptide 2-like	-0.387171	7.71491	-4.48056	0.000614312	0.0126514	-0.737574	7.52771	7.91488
66848	Fuca2	3954	fucosidase, alpha-L- 2, plasma	0.716404	3.05174	4.47453	0.000621156	0.0127722	-0.246363	3.44336	2.72695
11861	Arl4a	3807	ADP-ribosylation factor-like 4A	0.675938	3.10652	4.4701	0.000626221	0.0128562	-0.257924	3.42623	2.75029
71709	Syde1	3288	synapse defective 1, Rho GTPase, homolog 1 (C. elegans)	-1.53182	1.06462	-4.46835	0.00062824	0.0128684	-0.178017	0.229367	1.76119
76846	Rps9	703	ribosomal protein S9	-0.377711	10.0714	-4.46788	0.000628782	0.0128684	-1.02563	9.89345	10.2712
11569	Aebp2	6616	AE binding protein 2	0.361369	5.09862	4.46196	0.000635663	0.0129889	-0.758618	5.28785	4.92648
408064	BC064078	838	cDNA sequence BC064078	1.42931	3.15721	4.45887	0.000639278	0.0129921	-0.158821	3.80176	2.37245
237459	Cdk17	3643	cyclin-dependent kinase 17	0.367113	5.83866	4.45838	0.000639865	0.0129921	-0.746656	6.02853	5.66142
19933	Rpl21	1856	ribosomal protein L21	-0.68322	5.23796	-4.45718	0.000641275	0.0129921	-0.475538	4.93754	5.62076
637515	Nlrp1b	6143	NLR family, pyrin domain containing 1B	0.982896	1.36085	4.4571	0.000641366	0.0129921	-0.129306	1.90657	0.923677
780829	Ighv3-6	296	immunoglobulin heavy variable 3-6	8.26953	-0.122823	4.457	0.00064149	0.0129921	-3.33579	4.1292	-4.14033
214048	Larp1b	1705	La ribonucleoprotein domain family, member 1B	0.619512	4.539	4.45676	0.000641771	0.0129921	-0.331596	4.8424	4.22289
100125246	Trbd1	12	T cell receptor beta, D region 1	-0.991746	10.1906	-4.45511	0.000643723	0.0130116	-0.120865	9.71197	10.7037
64945	Cldn12	4076	claudin 12	1.51022	0.645447	4.45306	0.000646155	0.0130406	-0.219126	1.38715	-0.123065
100862081	NA	1718	NA	0.32151	8.63784	4.44338	0.000657759	0.0132544	-1.0473	8.80049	8.47898
227723	Prrc2b	10689	proline-rich coiled-coil 2B	0.290861	6.28673	4.44076	0.000660943	0.0132981	-1.10274	6.42702	6.13616
81913	Bambi-ps1	1215	BMP and activin membrane-bound inhibitor, pseudogene (Xenopus laevis)	-0.999391	3.68875	-4.43322	0.000670172	0.0134631	-0.169263	3.23222	4.23161
17129	Smad5	7175	SMAD family member 5	-0.51895	3.15411	-4.42737	0.000677439	0.013569	-0.510822	2.88535	3.4043
223649	Nrbp2	2496	nuclear receptor binding protein 2	2.26863	0.57121	4.42662	0.000678373	0.013569	-0.708558	1.79486	-0.473768
66161	Pop4	1214	processing of precursor 4, ribonuclease P/MRP family, (S. cerevisiae)	-0.991346	3.89678	-4.42647	0.000678555	0.013569	-0.199339	3.32841	4.31976
109305	Orai1	1871	ORAI calcium release-activated calcium modulator 1	0.477873	5.30589	4.41486	0.000693236	0.0138253	-0.575415	5.53835	5.06048
14287	Fpgs	2263	folylpolyglutamyl synthetase	-0.81704	3.14015	-4.41467	0.00069348	0.0138253	-0.240041	2.73747	3.55451
219094	Khnyn	3876	KH and NYN domain containing	0.416558	5.3706	4.41198	0.000696928	0.0138729	-0.774127	5.56631	5.14976
217069	Trim25	5563	tripartite motif-containing 25	-0.420679	4.74521	-4.40377	0.000707559	0.014062	-0.771122	4.52659	4.94727
19411	Rarg	3210	retinoic acid receptor, gamma	0.419764	5.86255	4.40299	0.000708575	0.014062	-0.825643	6.09058	5.67082
14450	Gart	3329	phosphoribosylglycinamide formyltransferase	-0.42663	4.93657	-4.39827	0.000714772	0.0141635	-0.688777	4.72676	5.15339
16199	Il9r	3086	interleukin 9 receptor	0.611177	3.6229	4.39656	0.000717029	0.0141832	-0.430677	3.92587	3.3147
71640	Zfp949	3497	zinc finger protein 949	0.800693	2.61258	4.39548	0.000718465	0.0141832	-0.291672	3.01422	2.21353
12234	Btrc	6325	beta-transducin repeat containing protein	0.804832	2.05436	4.39507	0.000719012	0.0141832	-0.333764	2.47413	1.6693
20684	Sp100	2158	nuclear antigen Sp100	-0.335837	7.79785	-4.39349	0.000721108	0.0141913	-1.05594	7.61737	7.95321
11746	Anxa4	2003	annexin A4	1.0397	2.80394	4.39295	0.000721826	0.0141913	-0.227718	3.38511	2.34541
20555	Slfn1	1857	schlafen 1	-0.416099	7.03009	-4.39231	0.000722676	0.0141913	-0.904365	6.80571	7.22181
212398	Frat2	2161	frequently rearranged in advanced T cell lymphomas 2	-0.780095	3.35665	-4.38904	0.000727063	0.0142195	-0.307582	2.95728	3.73738
245522	Zc4h2	2144	zinc finger, C4H2 domain containing	-1.97409	1.05865	-4.38893	0.000727199	0.0142195	-0.526354	-0.0135574	1.96053
16571	Kif4	4712	kinesin family member 4	1.78906	0.145206	4.38881	0.000727366	0.0142195	-0.406219	1.02233	-0.766727
231672	Fbxw8	4978	F-box and WD-40 domain protein 8	0.560081	3.33721	4.3861	0.00073102	0.0142696	-0.525286	3.61298	3.0529
58799	Crbn	4041	cereblon	0.461548	4.98115	4.3839	0.000733992	0.0143063	-0.772531	5.18921	4.72766
100504114	Gm16907	2764	predicted gene, 16907	1.08057	2.76608	4.38122	0.000737627	0.0143558	-0.290574	3.25333	2.17276
19025	Ctsa	3674	cathepsin A	0.367784	5.57421	4.37851	0.000741336	0.0144066	-0.857226	5.76371	5.39592
99470	Magi3	6672	membrane associated guanylate kinase, WW and PDZ domain containing 3	-0.760042	1.96829	-4.37157	0.000750906	0.0145613	-0.373933	1.55926	2.3193
14462	Gata3	3215	GATA binding protein 3	0.373186	5.8749	4.37112	0.000751523	0.0145613	-0.888285	6.06144	5.68825
225010	Lclat1	4476	lysocardiolipin acyltransferase 1	0.430377	5.01382	4.36668	0.000757718	0.0146597	-0.834955	5.21372	4.78335
69660	Tmbim1	2309	transmembrane BAX inhibitor motif containing 1	0.956926	2.653	4.36475	0.000760428	0.0146904	-0.281674	3.10002	2.1431
20893	Bhlhe40	3113	basic helix-loop-helix family, member e40	0.597407	3.75607	4.3563	0.000772415	0.0149	-0.53184	4.03665	3.43924
78455	Helz	6218	helicase with zinc finger domain	0.41288	4.25057	4.35263	0.000777668	0.0149793	-0.813072	4.4534	4.04052
22129	Ttc3	7295	tetratricopeptide repeat domain 3	-0.395038	4.31089	-4.34373	0.000790596	0.0152059	-0.877096	4.11112	4.50615
17952	Naip6	6705	NLR family, apoptosis inhibitory protein 6	0.877465	1.90309	4.34068	0.00079507	0.0152695	-0.425406	2.30533	1.42786
100503670	Rpl5	2019	ribosomal protein L5	-0.768908	3.94735	-4.3373	0.00080006	0.0153429	-0.479715	3.61987	4.38877
100042926	Gm13546	1016	predicted gene 13546	-2.64104	1.76691	-4.33593	0.000802087	0.0153593	-0.851157	0.372556	3.01359
68294	Mfsd10	1827	major facilitator superfamily domain containing 10	0.605868	4.34564	4.33509	0.000803344	0.0153609	-0.536393	4.65753	4.05167
71733	Susd2	3255	sushi domain containing 2	0.807096	2.87494	4.33338	0.000805894	0.0153872	-0.426507	3.22338	2.41628
94112	Med15	3383	mediator complex subunit 15	0.421368	5.60896	4.32928	0.000812038	0.0154819	-0.936253	5.82923	5.40787
320148	B430306N03Rik	3462	RIKEN cDNA B430306N03 gene	-1.9815	0.226641	-4.32131	0.000824118	0.0156894	-0.698565	-0.815742	1.16576
78255	Ralgps2	7133	Ral GEF with PH domain and SH3 binding motif 2	-0.551667	3.03145	-4.32005	0.000826046	0.0157009	-0.68459	2.73584	3.28751
11658	Alcam	4959	activated leukocyte cell adhesion molecule	0.794142	2.21412	4.31935	0.00082712	0.0157009	-0.444423	2.58256	1.78842
57319	Smpdl3a	1791	sphingomyelin phosphodiesterase, acid-like 3A	0.338155	7.02943	4.31442	0.000834721	0.0158222	-1.04352	7.19492	6.85677
16172	Il17ra	3970	interleukin 17 receptor A	-0.328973	6.24561	-4.31148	0.000839286	0.0158858	-1.10545	6.07875	6.40773
381810	Lpar5	1515	lysophosphatidic acid receptor 5	-0.868967	3.60004	-4.30968	0.000842082	0.0159157	-0.411571	3.18063	4.04959
12462	Cct3	1977	chaperonin containing Tcp1, subunit 3 (gamma)	-0.357859	6.56948	-4.30666	0.000846821	0.0159822	-1.00821	6.38901	6.74687
241915	Phc3	11066	polyhomeotic-like 3 (Drosophila)	0.322514	4.93279	4.30351	0.000851792	0.016012	-1.14608	5.09346	4.77095
11688	Alox8	3269	arachidonate 8-lipoxygenase	1.06245	2.46875	4.30348	0.000851834	0.016012	-0.421634	2.94677	1.88432
12916	Crem	3932	cAMP responsive element modulator	0.705239	2.71056	4.30333	0.000852066	0.016012	-0.499026	3.05458	2.34934
18439	P2rx7	5395	purinergic receptor P2X, ligand-gated ion channel, 7	0.330328	5.75935	4.30046	0.000856629	0.0160747	-1.11939	5.93082	5.6005
67097	Rps10	573	ribosomal protein S10	-0.528344	7.34826	-4.29707	0.000862029	0.0161377	-0.854963	7.10554	7.63388
218756	Slc4a7	7389	solute carrier family 4, sodium bicarbonate cotransporter, member 7	0.375458	4.47163	4.29636	0.000863168	0.0161377	-0.996819	4.65002	4.27456
108058	Camk2d	4461	calcium/calmodulin-dependent protein kinase II, delta	0.399663	4.99814	4.29604	0.000863685	0.0161377	-0.964605	5.18863	4.78897
21949	Tnfsf8	2228	tumor necrosis factor (ligand) superfamily, member 8	0.654194	4.67716	4.29358	0.000867634	0.0161884	-0.729886	4.98154	4.32734
554327	2610042L04Rik	1885	RIKEN cDNA 2610042L04 gene	2.36758	0.745948	4.29218	0.000869885	0.016197	-0.934609	1.87263	-0.494944
13448	Dok1	1807	docking protein 1	0.530776	4.94386	4.29107	0.000871691	0.016197	-0.727693	5.20521	4.67443
56541	Habp4	2567	hyaluronic acid binding protein 4	0.688512	3.42371	4.291	0.000871805	0.016197	-0.539201	3.75329	3.06478
70218	Kif18b	3337	kinesin family member 18B	2.39256	0.0652374	4.28699	0.000878317	0.0162909	-0.962549	1.41362	-0.978938
67945	Rpl41	449	ribosomal protein L41	-0.476774	9.18635	-4.28636	0.000879343	0.0162909	-1.12038	8.9737	9.45047
216439	Agap2	5633	ArfGAP with GTPase domain, ankyrin repeat and PH domain 2	0.335495	5.30718	4.28432	0.000882679	0.0163296	-1.08974	5.4738	5.1383
72324	Plxdc1	2905	plexin domain containing 1	1.43076	1.43605	4.28059	0.000888834	0.0164202	-0.433541	2.22735	0.796588
19730	Ralgds	4020	ral guanine nucleotide dissociation stimulator	0.465927	4.43357	4.27681	0.000895089	0.0165125	-0.875932	4.65359	4.18766
621699	Gm6252	1661	predicted gene 6252	-0.638323	5.51012	-4.27306	0.000901353	0.0165875	-0.843587	5.18712	5.82544
18813	Pa2g4	2432	proliferation-associated 2G4	-0.373378	5.89564	-4.27286	0.000901687	0.0165875	-1.01101	5.70851	6.08189
84652	Fam126a	5652	family with sequence similarity 126, member A	0.538178	3.12212	4.2721	0.000902968	0.0165878	-0.730402	3.38759	2.84941
109246	Tspan9	3930	tetraspanin 9	-3.80775	-0.85175	-4.26996	0.000906566	0.0166198	-1.67073	-3.04265	0.765105
14660	Gls	7488	glutaminase	0.342327	4.93183	4.26896	0.000908244	0.0166198	-1.12434	5.1015	4.75917
109901	Cela1	1106	chymotrypsin-like elastase family, member 1	2.34369	1.51484	4.2688	0.00090852	0.0166198	-0.988421	2.56686	0.22317
12465	Cct5	1769	chaperonin containing Tcp1, subunit 5 (epsilon)	-0.346719	7.36023	-4.26486	0.000915207	0.0167188	-1.1857	7.19688	7.5436
20937	Suv39h1	3116	suppressor of variegation 3-9 homolog 1 (Drosophila)	-0.809202	2.96061	-4.26251	0.000919209	0.0167685	-0.556282	2.54449	3.35369
170743	Tlr7	3746	toll-like receptor 7	-0.760462	3.41922	-4.25811	0.000926762	0.0168828	-0.694416	2.97937	3.73983
52552	Parp8	3088	poly (ADP-ribose) polymerase family, member 8	-0.547657	3.97463	-4.25028	0.00094037	0.0170852	-0.76448	3.71802	4.26568
100503642	Gm19810	254	40S ribosomal protein S21-like	-0.629844	7.66155	-4.25022	0.000940484	0.0170852	-0.77916	7.39098	8.02083
13418	Dnajc1	8585	DnaJ heat shock protein family (Hsp40) member C1	0.450637	3.47775	4.24494	0.000949776	0.0172302	-0.960993	3.71436	3.26372
60361	Ms4a4b	1259	membrane-spanning 4-domains, subfamily A, member 4B	-0.286249	9.29195	-4.23657	0.0009647	0.0174767	-1.47558	9.14549	9.43174
20977	Syp	2482	synaptophysin	-0.750987	3.45451	-4.23399	0.00096935	0.0175367	-0.636725	3.05716	3.80814
60599	Trp53inp1	5430	transformation related protein 53 inducible nuclear protein 1	0.306488	6.35458	4.23178	0.000973339	0.0175845	-1.34475	6.50914	6.20265
22634	Plagl1	5260	pleiomorphic adenoma gene-like 1	-3.55606	-1.1393	-4.22871	0.000978927	0.0176517	-1.60311	-3.19765	0.358409
381438	Gm5148	1215	predicted gene 5148	-0.413561	9.34135	-4.22826	0.00097975	0.0176517	-1.49062	9.14644	9.56
14211	Smc2	5322	structural maintenance of chromosomes 2	0.568022	3.16148	4.22053	0.00099397	0.0178833	-0.817159	3.44126	2.87324
380629	Heca	3667	hdc homolog, cell cycle regulator	-0.318433	6.31504	-4.21894	0.000996922	0.0179118	-1.27384	6.15075	6.46919
226971	Plekhb2	5469	pleckstrin homology domain containing, family B (evectins) member 2	0.383303	4.6057	4.21669	0.00100112	0.0179626	-1.09798	4.79465	4.41135
67389	C1qtnf12	1321	C1q and tumor necrosis factor related 12	1.23554	2.6941	4.21281	0.00100838	0.0180681	-0.529341	3.34385	2.10831
114601	Ehbp1l1	6447	EH domain binding protein 1-like 1	0.439243	4.37006	4.20974	0.00101418	0.0181456	-1.11109	4.59746	4.15822
14235	Foxm1	4365	forkhead box M1	1.1547	1.26351	4.20879	0.00101598	0.0181456	-0.52796	1.87872	0.724016
140765	Tmprss3	2885	transmembrane protease, serine 3	2.40663	0.431548	4.20832	0.00101686	0.0181456	-1.01351	1.82986	-0.576762
74007	Btbd11	5955	BTB (POZ) domain containing 11	-0.571019	2.73156	-4.20536	0.0010225	0.0182214	-0.79099	2.44852	3.01954
54392	Ncapg	3698	non-SMC condensin I complex, subunit G	1.48679	0.879328	4.2011	0.00103066	0.0183418	-0.592848	1.55966	0.0728707
27416	Abcc5	6197	ATP-binding cassette, sub-family C (CFTR/MRP), member 5	-0.573266	2.74131	-4.19886	0.00103497	0.0183936	-0.815515	2.43806	3.01133
232201	Arhgap25	2909	Rho GTPase activating protein 25	0.350455	6.18387	4.19541	0.00104167	0.0184875	-1.24608	6.35658	6.00612
237860	Ssh2	9040	slingshot homolog 2 (Drosophila)	-0.315131	5.22622	-4.19296	0.00104644	0.0185471	-1.35627	5.0613	5.37643
21353	Tank	2335	TRAF family member-associated Nf-kappa B activator	0.36334	6.01177	4.19209	0.00104816	0.0185524	-1.17405	6.19422	5.83088
72167	Thumpd2	1856	THUMP domain containing 2	-0.853945	3.14183	-4.18821	0.00105578	0.0186621	-0.605798	2.70721	3.56116
18744	Pja1	2700	praja ring finger 1, E3 ubiquitin protein ligase	-0.486152	4.64938	-4.1874	0.00105738	0.0186651	-0.974941	4.38877	4.87493
223626	Them6	1488	thioesterase superfamily member 6	-0.833313	4.39312	-4.18454	0.00106303	0.0187397	-0.761053	4.02793	4.86124
60455	Tmem8	3464	transmembrane protein 8 (five membrane-spanning domains)	0.497775	4.04981	4.18221	0.00106768	0.0187963	-0.940373	4.30049	3.80272
22401	Zmat3	7784	zinc finger matrin type 3	0.630104	2.38236	4.18085	0.0010704	0.0188189	-0.84534	2.72665	2.09654
100861722	NA	1758	NA	0.645354	4.46988	4.17549	0.00108117	0.0189828	-0.841532	4.83482	4.18946
14455	Gas5	2554	growth arrest specific 5	-0.459702	5.77128	-4.17394	0.0010843	0.0190123	-1.18863	5.54394	6.00364
16432	Itm2b	1773	integral membrane protein 2B	0.223376	9.21418	4.16894	0.0010945	0.019146	-1.68103	9.32958	9.1062
234407	Colgalt1	3181	collagen beta(1-O)galactosyltransferase 1	-0.446321	4.55424	-4.16876	0.00109485	0.019146	-1.03713	4.33021	4.77653
21961	Tns1	9966	tensin 1	0.500563	2.83925	4.16593	0.00110067	0.019212	-1.0307	3.10429	2.60372
18605	Enpp1	3224	ectonucleotide pyrophosphatase/phosphodiesterase 1	0.672246	3.4135	4.1655	0.00110156	0.019212	-0.827743	3.76918	3.09693
20354	Sema4d	4377	sema domain, immunoglobulin domain (Ig), transmembrane domain (TM) and short cytoplasmic domain, (semaphorin) 4D	0.382079	7.26108	4.16423	0.00110417	0.019232	-1.57293	7.46725	7.08517
67664	Rnf125	1334	ring finger protein 125	0.870638	4.4836	4.15837	0.00111636	0.0194184	-0.79754	4.82966	3.95902
208715	Hmgcs1	3283	3-hydroxy-3-methylglutaryl-Coenzyme A synthase 1	-0.486764	4.42222	-4.1574	0.00111837	0.0194276	-1.04149	4.19946	4.68622
17717	ND2	1038	NADH dehydrogenase subunit 2	-0.249495	10.2344	-4.15516	0.00112308	0.0194592	-1.75356	10.1131	10.3626
100040123	Gm2614	408	predicted gene 2614	-0.705492	6.74644	-4.15512	0.00112316	0.0194592	-0.912139	6.39941	7.1049
16477	Junb	1840	jun B proto-oncogene	0.303533	7.65089	4.15262	0.00112842	0.0195245	-1.4531	7.79744	7.49391
68861	1190002N15Rik	3950	RIKEN cDNA 1190002N15 gene	0.636666	3.21015	4.15106	0.00113173	0.019556	-0.869224	3.55951	2.92284
11749	Anxa6	2661	annexin A6	0.235574	8.29734	4.14731	0.0011397	0.0196677	-1.66181	8.41998	8.18441
104458	Rars	2131	arginyl-tRNA synthetase	-0.538433	4.91977	-4.14078	0.00115372	0.0198571	-1.04881	4.6652	5.20363
193385	Ripor2	6968	family with sequence similarity 65, member B	-0.254741	6.45305	-4.14043	0.00115447	0.0198571	-1.59473	6.33001	6.58475
15526	Hspa9	3043	heat shock protein 9	-0.355132	5.88414	-4.14008	0.00115522	0.0198571	-1.3135	5.71101	6.06614
98878	Ehd4	3387	EH-domain containing 4	0.74309	2.6732	4.13851	0.00115864	0.0198881	-0.754936	3.06783	2.32474
140742	Sesn1	3339	sestrin 1	-0.3663	5.90247	-4.13785	0.00116006	0.0198881	-1.34216	5.72051	6.08681
666899	Gm12191	524	ribosomal protein L30 pseudogene	-0.337118	9.27699	-4.13689	0.00116216	0.0198981	-1.45411	9.11106	9.44818
56086	Set	3101	SET nuclear oncogene	-0.358296	5.95085	-4.13317	0.00117028	0.0200109	-1.3417	5.78223	6.14053
13808	Eno3	1519	enolase 3, beta muscle	-0.748135	3.83906	-4.13231	0.00117217	0.020017	-0.765917	3.4798	4.22793
104394	E2f4	1993	E2F transcription factor 4	-0.420323	5.47637	-4.13108	0.00117487	0.020037	-1.15473	5.2721	5.69243
232286	Tmf1	6781	TATA element modulatory factor 1	0.42606	3.61312	4.12734	0.00118313	0.0201348	-1.14478	3.82793	3.40187
14571	Gpd2	5931	glycerol phosphate dehydrogenase 2, mitochondrial	-0.696941	2.09469	-4.12574	0.00118669	0.0201348	-0.813954	1.75796	2.4549
15015	H2-Q4	1793	histocompatibility 2, Q region locus 4	0.24074	8.63573	4.12547	0.00118729	0.0201348	-1.66249	8.75502	8.51428
64898	Lpin2	5868	lipin 2	0.451876	3.56395	4.12537	0.00118752	0.0201348	-1.09964	3.78727	3.3354
12709	Ckb	1478	creatine kinase, brain	1.0551	3.57972	4.12502	0.00118829	0.0201348	-0.732785	4.16765	3.11255
67533	Ppfibp1	4875	PTPRF interacting protein, binding protein 1 (liprin beta 1)	0.84891	1.90473	4.12356	0.00119155	0.0201516	-0.743723	2.37555	1.52664
12933	Crmp1	3356	collapsin response mediator protein 1	0.620217	3.66365	4.1232	0.00119236	0.0201516	-0.966649	3.95412	3.3339
68889	Ubac2	2154	ubiquitin associated domain containing 2	-0.387878	5.69163	-4.1193	0.0012011	0.0202733	-1.23617	5.49634	5.88422
16416	Itgb3	5781	integrin beta 3	-0.38068	4.46705	-4.1134	0.00121447	0.0204725	-1.28233	4.28335	4.66403
66912	Bzw2	1871	basic leucine zipper and W2 domains 2	-0.414611	6.40679	-4.11082	0.00122037	0.0205455	-1.33962	6.19868	6.61329
209086	Samd9l	5329	sterile alpha motif domain containing 9-like	0.433464	5.64424	4.10877	0.00122506	0.0205979	-1.46248	5.83521	5.40175
630146	Cd101	3269	CD101 antigen	0.583051	3.98654	4.10617	0.00123105	0.0206722	-1.05368	4.24054	3.65749
18521	Pcbp2	2880	poly(rC) binding protein 2	-0.315806	6.99744	-4.10543	0.00123277	0.0206745	-1.54217	6.84932	7.16512
215114	Hip1	7855	huntingtin interacting protein 1	1.32798	1.28034	4.10418	0.00123565	0.0206963	-0.785141	1.87834	0.550358
100043172	Gm10080	636	predicted gene 10080	0.374677	8.51613	4.10215	0.00124038	0.0207491	-1.44486	8.71077	8.33609
16574	Kif5c	6840	kinesin family member 5C	0.864499	1.29934	4.08714	0.00127582	0.0213146	-0.794019	1.7447	0.880202
224171	Cip2a	3974	RIKEN cDNA C330027C09 gene	1.12283	1.27583	4.08589	0.00127882	0.0213376	-0.734857	1.86673	0.743907
67911	Zfp169	4187	zinc finger protein 169	0.600698	3.61839	4.0802	0.00129257	0.0215395	-1.10022	3.92105	3.32035
235283	Gramd1b	2814	GRAM domain containing 1B	0.551026	4.85277	4.0787	0.00129622	0.0215635	-1.23066	5.10707	4.55604
53611	Vti1a	3405	vesicle transport through interaction with t-SNAREs 1A	0.55593	3.72298	4.07825	0.0012973	0.0215635	-1.0661	3.97404	3.41811
68395	LOC68395	1064	histocompatibility 2, Q region locus 6-like	0.442864	7.14652	4.07614	0.00130247	0.0216219	-1.39372	7.3409	6.89803
18242	Oat	2155	ornithine aminotransferase	-0.479545	4.91062	-4.07542	0.00130423	0.0216239	-1.17254	4.66087	5.14042
56018	Stard10	1198	START domain containing 10	0.817076	3.8687	4.07105	0.00131499	0.0217741	-0.830983	4.2759	3.45882
11303	Abca1	10260	ATP-binding cassette, sub-family A (ABC1), member 1	-0.680781	1.25374	-4.07039	0.00131662	0.0217741	-0.907556	0.914181	1.59496
329910	Acot11	5668	acyl-CoA thioesterase 11	0.869216	1.80298	4.06911	0.0013198	0.0217991	-0.858718	2.29854	1.42932
226641	Atf6	7463	activating transcription factor 6	0.605006	2.51151	4.06511	0.00132975	0.0219241	-1.07519	2.79132	2.18631
27176	Rpl7a	864	ribosomal protein L7A	-0.562388	7.09655	-4.06473	0.00133071	0.0219241	-1.35375	6.8098	7.37219
66495	Ndufb3	532	NADH dehydrogenase (ubiquinone) 1 beta subcomplex 3	-0.572196	6.24451	-4.06066	0.00134091	0.0220644	-1.06567	5.93881	6.51101
100039988	Gm11826	632	predicted gene 11826	-0.805374	4.81052	-4.05845	0.00134652	0.0221288	-0.852189	4.38595	5.19133
19944	Rpl29	710	ribosomal protein L29	-0.361901	8.24353	-4.05464	0.00135621	0.0222601	-1.5176	8.07766	8.43956
108888	Atad3a	2419	ATPase family, AAA domain containing 3A	-0.529638	4.23366	-4.04884	0.00137109	0.0224762	-1.12284	3.96272	4.49236
12524	Cd86	2539	CD86 antigen	0.742093	3.85657	4.04627	0.00137773	0.0225568	-1.06121	4.21946	3.47737
217316	Slc16a5	3020	solute carrier family 16 (monocarboxylic acid transporters), member 5	-1.42188	1.71192	-4.04392	0.00138383	0.0226172	-0.806158	0.942643	2.36452
18719	Pip5k1b	2526	phosphatidylinositol-4-phosphate 5-kinase, type 1 beta	-1.37483	1.35638	-4.04288	0.00138655	0.0226172	-0.848437	0.633533	2.00837
69632	Arhgef12	10483	Rho guanine nucleotide exchange factor (GEF) 12	0.459926	3.42241	4.04274	0.00138691	0.0226172	-1.38491	3.63806	3.17813
72416	Lrpprc	4621	leucine-rich PPR-motif containing	-0.463046	4.09159	-4.04208	0.00138863	0.0226172	-1.29037	3.83969	4.30273
98952	Fam102a	4217	family with sequence similarity 102, member A	-0.286799	6.44787	-4.04154	0.00139005	0.0226172	-1.66447	6.3101	6.5969
21873	Tjp2	4798	tight junction protein 2	0.60772	2.81929	4.03912	0.0013964	0.0226923	-1.05846	3.09827	2.49055
240328	F830016B08Rik	3297	RIKEN cDNA F830016B08 gene	2.15512	-0.0698805	4.03672	0.0014027	0.0227666	-1.28043	1.01796	-1.13716
20897	Stra6	3642	stimulated by retinoic acid gene 6	-1.60747	0.823891	-4.03583	0.00140506	0.0227766	-0.876965	-0.0764029	1.53107
58207	Slc43a3	2601	solute carrier family 43, member 3	0.966649	2.1914	4.03429	0.00140915	0.0228146	-0.834239	2.69701	1.73036
14705	Bscl2	2210	Berardinelli-Seip congenital lipodystrophy 2 (seipin)	0.461462	4.83742	4.03251	0.00141388	0.022863	-1.24846	5.07391	4.61244
235431	Coro2b	3610	coronin, actin binding protein, 2B	1.03995	1.51827	4.03045	0.00141938	0.0229236	-0.830763	2.05534	1.01539
20344	Selp	3438	selectin, platelet	-2.57672	-0.457992	-4.02834	0.00142502	0.0229821	-1.55465	-1.71568	0.861036
50918	Myadm	3418	myeloid-associated differentiation marker	0.863289	2.65015	4.02779	0.00142651	0.0229821	-0.955312	3.08333	2.22004
74666	4930432K21Rik	2494	RIKEN cDNA 4930432K21 gene	-3.23915	-0.325892	-4.02443	0.00143556	0.0230995	-1.86231	-2.10296	1.13619
20408	Sh3gl3	1426	SH3-domain GRB2-like 3	0.918132	3.36549	4.02258	0.00144056	0.0231516	-0.884658	3.79528	2.87715
240427	Setbp1	9955	SET binding protein 1	0.98267	0.890302	4.01939	0.00144925	0.0232625	-0.933682	1.40525	0.422577
66483	Rpl36al	517	ribosomal protein L36A-like	-0.418732	7.6753	-4.01814	0.00145269	0.0232839	-1.41473	7.46834	7.88707
27280	Phlda3	1467	pleckstrin homology like domain, family A, member 3	2.68071	0.676868	4.01761	0.00145413	0.0232839	-1.58988	2.00584	-0.674866
67332	Snrpd3	604	small nuclear ribonucleoprotein D3	-0.522275	7.02077	-4.01173	0.00147033	0.0234896	-1.34637	6.77415	7.29643
68002	Sdhaf4	667	succinate dehydrogenase complex assembly factor 4	-1.20136	3.74931	-4.01079	0.00147294	0.0234896	-0.861645	3.1215	4.32286
380712	Tlcd2	1141	TLC domain containing 2	3.4359	0.546624	4.01047	0.00147384	0.0234896	-2.20394	2.29435	-1.14155
100504632	Gm11478	669	60S ribosomal protein L13a-like	-0.292887	10.3411	-4.01001	0.0014751	0.0234896	-1.93395	10.2038	10.4967
384059	Tlr12	3174	toll-like receptor 12	-1.96831	0.507699	-4.00971	0.00147594	0.0234896	-1.03173	-0.576501	1.39181
242484	D630039A03Rik	2896	RIKEN cDNA D630039A03 gene	0.634071	3.28175	4.00853	0.00147923	0.0235133	-1.06313	3.58547	2.9514
19165	Psen2	2084	presenilin 2	0.372648	5.83276	4.00571	0.00148711	0.0236098	-1.46957	6.02419	5.65154
12771	Ccr3	3273	chemokine (C-C motif) receptor 3	0.999799	1.72018	4.00162	0.00149865	0.0237642	-0.882609	2.21068	1.21088
101187	Parp11	3724	poly (ADP-ribose) polymerase family, member 11	-0.477234	3.90379	-3.99948	0.00150469	0.0238296	-1.27328	3.67169	4.14892
100503558	NA	627	NA	1.96931	2.61426	3.99782	0.00150942	0.0238296	-1.18149	3.62959	1.66029
70382	Kctd2	1766	potassium channel tetramerisation domain containing 2	-0.486554	5.36174	-3.9978	0.00150947	0.0238296	-1.35149	5.09718	5.58374
50905	Il17rb	2061	interleukin 17 receptor B	1.14362	2.07738	3.99707	0.00151155	0.0238296	-0.884876	2.62528	1.48167
28114	Nsun2	4279	NOL1/NOP2/Sun domain family member 2	-0.369518	5.04447	-3.99696	0.00151186	0.0238296	-1.5283	4.85865	5.22817
246293	Klhl8	3163	kelch-like 8	-2.09655	0.00579679	-3.99413	0.00151995	0.0239283	-1.30532	-1.07897	1.01758
218397	Rasa1	5101	RAS p21 protein activator 1	0.323013	5.39262	3.99166	0.00152705	0.0240112	-1.63744	5.54907	5.22606
22154	Tubb5	2645	tubulin, beta 5 class I	-0.34114	6.53975	-3.98886	0.00153515	0.0241095	-1.67401	6.38074	6.72188
74646	Spsb1	3055	splA/ryanodine receptor domain and SOCS box containing 1	-1.16947	2.06402	-3.98664	0.00154159	0.0241818	-0.916787	1.45313	2.6226
27221	Chaf1a	3308	chromatin assembly factor 1, subunit A (p150)	1.30186	1.08727	3.98468	0.00154732	0.0242425	-0.921565	1.67617	0.374304
67759	Plgrkt	843	plasminogen receptor, C-terminal lysine transmembrane protein	0.53547	6.03522	3.98366	0.0015503	0.0242602	-1.30257	6.2898	5.75433
73095	Slc25a42	3172	solute carrier family 25, member 42	-1.08256	1.91234	-3.97941	0.00156278	0.0244229	-0.927948	1.28091	2.36347
13660	Ehd1	3182	EH-domain containing 1	0.533095	3.82998	3.97885	0.00156442	0.0244229	-1.25309	4.11795	3.58485
106042	Prickle1	4085	prickle planar cell polarity protein 1	-0.98186	1.49476	-3.97527	0.00157504	0.0245434	-0.932819	0.987428	1.96929
240672	Dusp5	1155	dual specificity phosphatase 5	0.417923	6.20481	3.97493	0.00157606	0.0245434	-1.44017	6.42553	6.00761
17219	Mcm6	2901	minichromosome maintenance complex component 6	0.384111	5.80323	3.97435	0.00157777	0.0245434	-1.60476	5.99697	5.61286
208628	Kntc1	6961	kinetochore associated 1	1.48595	-0.244187	3.97127	0.001587	0.0246578	-0.976647	0.483256	-1.00269
217995	Heatr1	6776	HEAT repeat containing 1	-0.379981	4.03736	-3.9706	0.00158901	0.0246597	-1.51821	3.84105	4.22103
67168	Lpar6	2468	lysophosphatidic acid receptor 6	0.51804	4.62847	3.96888	0.00159416	0.0247105	-1.35797	4.85441	4.33637
70510	Rnf167	1531	ring finger protein 167	-0.370354	6.87337	-3.96467	0.0016069	0.0248751	-1.64736	6.6904	7.06075
22658	Pcgf2	2836	polycomb group ring finger 2	1.14529	1.5618	3.96411	0.00160858	0.0248751	-0.941346	2.16251	1.01722
269823	Pon3	1784	paraoxonase 3	1.13874	2.34322	3.96199	0.00161505	0.0249363	-0.943512	2.9158	1.77706
107029	Me2	2455	malic enzyme 2, NAD(+)-dependent, mitochondrial	-0.406691	5.39818	-3.96157	0.00161635	0.0249363	-1.51607	5.19584	5.60253
368204	Khdc1a	1950	KH domain containing 1A	-2.271	0.559547	-3.95791	0.00162755	0.025079	-1.4839	-0.606073	1.66492
21354	Tap1	2950	transporter 1, ATP-binding cassette, sub-family B (MDR/TAP)	0.252066	7.76821	3.9573	0.00162942	0.025079	-1.95909	7.90201	7.64995
20877	Aurkb	1957	aurora kinase B	1.45355	1.67834	3.95589	0.00163377	0.0251164	-0.987492	2.41685	0.963299
110052	Dek	2602	DEK oncogene (DNA binding)	0.322656	6.2785	3.95508	0.00163628	0.0251255	-1.69371	6.43358	6.11092
18646	Prf1	2054	perforin 1 (pore forming protein)	-1.19506	2.05842	-3.95288	0.00164312	0.0252009	-0.959535	1.42304	2.6181
72685	Dnajc6	5596	DnaJ heat shock protein family (Hsp40) member C6	1.63054	0.242591	3.95047	0.00165059	0.0252462	-1.00144	1.22969	-0.400853
620678	Gm12174	893	predicted gene 12174	-0.345133	8.61447	-3.95021	0.00165141	0.0252462	-1.82782	8.44289	8.78802
73847	Fam110a	2119	family with sequence similarity 110, member A	0.744267	3.28411	3.95	0.00165206	0.0252462	-1.08707	3.68704	2.94277
69109	Ccnq	1224	family with sequence similarity 58, member B	-0.888064	3.98659	-3.94945	0.00165378	0.0252462	-1.07031	3.51645	4.40451
13025	Ctla2b	1147	cytotoxic T lymphocyte-associated protein 2 beta	1.83145	1.97862	3.94617	0.00166408	0.0253738	-1.13377	2.78511	0.953658
69608	Sec24d	3857	Sec24 related gene family, member D (S. cerevisiae)	0.687785	2.59593	3.94391	0.0016712	0.0254287	-1.12944	2.92048	2.23269
83673	Snhg1	476	small nucleolar RNA host gene 1	-0.630795	5.97275	-3.9438	0.00167156	0.0254287	-1.19513	5.62815	6.25895
100043718	Rpl36-ps12	371	predicted gene 4604	-0.464741	8.59882	-3.93934	0.00168571	0.0256004	-1.642	8.37802	8.84276
319880	Tmcc3	5889	transmembrane and coiled coil domains 3	-1.50385	-0.166001	-3.93901	0.00168676	0.0256004	-1.06692	-0.941279	0.562575
52502	Carhsp1	2849	calcium regulated heat stable protein 1	0.683601	2.97572	3.93505	0.00169947	0.0257634	-1.13567	3.32862	2.64502
15893	Ica1	2075	islet cell autoantigen 1	2.10491	0.900441	3.93058	0.00171389	0.025952	-1.22154	1.7167	-0.388212
72828	Ubash3b	3243	ubiquitin associated and SH3 domain containing, B	0.426086	4.6777	3.92723	0.00172479	0.0260587	-1.52363	4.90392	4.47783
19244	Ptp4a2	3505	protein tyrosine phosphatase 4a2	0.244932	7.32729	3.92719	0.00172491	0.0260587	-1.98408	7.4529	7.20797
100044526	Gm17764	654	28S ribosomal protein S14, mitochondrial-like	0.86967	4.522	3.91906	0.00175167	0.0264075	-1.07278	4.91276	4.04309
12014	Bach2	8493	BTB and CNC homology, basic leucine zipper transcription factor 2	0.452831	4.25701	3.91895	0.00175203	0.0264075	-1.71123	4.49794	4.0451
12905	Cradd	1650	CASP2 and RIPK1 domain containing adaptor with death domain	0.795914	3.48506	3.9126	0.00177322	0.0266961	-1.12531	3.87324	3.07732
74610	Abcb8	2940	ATP-binding cassette, sub-family B (MDR/TAP), member 8	0.723887	3.01572	3.90393	0.00180259	0.0271072	-1.20977	3.36252	2.63863
17002	Ltf	2742	lactotransferrin	6.4825	-4.17213	3.90114	0.00181213	0.027206	-3.56255	-0.869391	-7.35189
56526	2006-09-01	6698	septin 6	-0.269707	5.74708	-3.9008	0.00181332	0.027206	-1.92903	5.61237	5.88207
70317	Arl16	2023	ADP-ribosylation factor-like 16	0.862895	2.84509	3.89838	0.00182165	0.0272997	-1.1012	3.31475	2.45185
101320	Dyrk4	2073	dual-specificity tyrosine-(Y)-phosphorylation regulated kinase 4	6.37226	-3.75763	3.89736	0.00182516	0.0273211	-3.56254	-0.576127	-6.94838
53356	Eif3g	1068	eukaryotic translation initiation factor 3, subunit G	-0.373925	6.84825	-3.89331	0.00183921	0.0275	-1.69151	6.67232	7.04624
67843	Slc35a4	2843	solute carrier family 35, member A4	-0.41819	4.99666	-3.8862	0.00186417	0.0278413	-1.62475	4.80549	5.22368
13806	Eno1	1776	enolase 1, alpha non-neuron	-0.456374	6.18844	-3.87836	0.00189209	0.0281909	-1.73131	5.98697	6.44335
210293	Dock10	7303	dedicator of cytokinesis 10	0.260836	6.18931	3.87831	0.00189227	0.0281909	-2.06478	6.31279	6.05196
79221	Hdac9	4428	histone deacetylase 9	-2.00377	-0.419894	-3.87782	0.00189403	0.0281909	-1.43516	-1.45093	0.552839
56218	Patz1	3482	POZ (BTB) and AT hook containing zinc finger 1	-0.493367	3.72854	-3.87645	0.00189898	0.0282326	-1.45028	3.48099	3.97435
11853	Rhoc	1056	ras homolog family member C	0.95111	3.45551	3.87503	0.00190411	0.0282767	-1.10859	3.96718	3.01607
16401	Itga4	9832	integrin alpha 4	0.282259	6.61644	3.87344	0.00190984	0.0283297	-2.22538	6.74054	6.45828
24110	Usp18	1771	ubiquitin specific peptidase 18	-0.695304	4.11096	-3.87246	0.00191339	0.0283503	-1.33564	3.7531	4.44841
18569	Pdcd4	2556	programmed cell death 4	-0.244799	7.7402	-3.87149	0.00191692	0.0283705	-2.08382	7.61976	7.86456
110532	Adarb1	6634	adenosine deaminase, RNA-specific, B1	-2.3025	-1.09653	-3.86941	0.0019245	0.0284505	-1.47062	-2.41697	-0.114471
17096	Lyn	3456	LYN proto-oncogene, Src family tyrosine kinase	1.27128	1.00926	3.86683	0.00193395	0.0285327	-1.11415	1.57253	0.30125
56031	Ppie	1168	peptidylprolyl isomerase E (cyclophilin E)	-0.571525	5.02106	-3.86548	0.00193889	0.0285327	-1.411	4.76714	5.33866
104112	Acly	4427	ATP citrate lyase	-0.3006	6.24281	-3.8652	0.00193994	0.0285327	-1.98134	6.09922	6.39982
100861774	NA	430	NA	-0.367582	8.43371	-3.86504	0.00194052	0.0285327	-1.79251	8.26552	8.6331
19354	Rac2	3036	RAS-related C3 botulinum substrate 2	0.185229	9.29903	3.86492	0.00194095	0.0285327	-2.43158	9.39973	9.2145
212167	Gsap	3745	gamma-secretase activating protein	0.5288	3.66028	3.86255	0.00194974	0.0286297	-1.48534	3.89448	3.36568
434223	Gm1966	7765	predicted gene 1966	0.270553	5.94923	3.86147	0.00195371	0.0286524	-2.07187	6.07521	5.80466
320557	Fam169a	4590	family with sequence similarity 169, member A	-6.30866	-4.92592	-3.86012	0.00195875	0.0286524	-3.57266	-8.09516	-1.78649
13139	Dgka	2815	diacylglycerol kinase, alpha	-0.269689	8.5122	-3.85977	0.00196002	0.0286524	-2.26827	8.36401	8.6337
66317	Wdr61	1308	WD repeat domain 61	-0.554239	4.76406	-3.85977	0.00196003	0.0286524	-1.404	4.47847	5.0327
330192	Vps37b	2512	vacuolar protein sorting 37B	-0.385014	5.99549	-3.85804	0.00196649	0.0287147	-1.82418	5.80738	6.19239
320046	F730043M19Rik	1551	RIKEN cDNA F730043M19 gene	1.09634	2.85523	3.85684	0.00197098	0.0287482	-1.13694	3.44206	2.34572
108907	Nusap1	2960	nucleolar and spindle associated protein 1	1.20522	1.49269	3.85447	0.00197985	0.0287551	-1.12487	2.18558	0.980356
12045	Bcl2a1b	764	B cell leukemia/lymphoma 2 related protein A1b	0.576914	5.54738	3.85407	0.00198137	0.0287551	-1.41928	5.81678	5.23987
50794	Klf13	6396	Kruppel-like factor 13	-0.265715	6.23881	-3.85372	0.00198266	0.0287551	-2.08819	6.10944	6.37516
13058	Cybb	4752	cytochrome b-245, beta polypeptide	0.520542	3.10847	3.85357	0.00198325	0.0287551	-1.46029	3.35473	2.83419
12846	Comt	2400	catechol-O-methyltransferase	0.541298	4.25408	3.85352	0.00198344	0.0287551	-1.49315	4.49258	3.95129
18187	Nrp2	8122	neuropilin 2	-2.99644	-2.09946	-3.85307	0.00198512	0.0287551	-2.1369	-3.55791	-0.561469
319636	Fsd1l	9193	fibronectin type III and SPRY domain containing 1-like	0.935368	0.589082	3.85262	0.00198682	0.0287551	-1.17425	1.11444	0.179075
76044	Ncapg2	6604	non-SMC condensin II complex, subunit G2	0.999352	0.953156	3.8515	0.00199107	0.0287638	-1.16429	1.47945	0.480096
74268	Aven	1521	apoptosis, caspase activation inhibitor	-0.47438	5.39141	-3.8513	0.00199182	0.0287638	-1.59225	5.17618	5.65056
277360	Prex1	6530	phosphatidylinositol-3,4,5-trisphosphate-dependent Rac exchange factor 1	0.266107	6.26433	3.84711	0.00200772	0.028937	-2.11038	6.40072	6.13461
66971	Cdk5rap1	1970	CDK5 regulatory subunit associated protein 1	-0.818154	3.72076	-3.84698	0.00200823	0.028937	-1.32583	3.27014	4.08829
16783	Lamp1	2255	lysosomal-associated membrane protein 1	-0.301779	6.70162	-3.84536	0.0020144	0.0289941	-1.93826	6.5564	6.85818
233552	Gdpd5	3583	glycerophosphodiester phosphodiesterase domain containing 5	0.685258	2.68028	3.84419	0.00201886	0.0290264	-1.30927	2.98763	2.30237
320528	Vps13c	11523	vacuolar protein sorting 13C	0.343895	4.10441	3.84183	0.00202797	0.0290997	-1.90622	4.26867	3.92478
22350	Ezr	3070	ezrin	-0.264861	7.42858	-3.84171	0.00202841	0.0290997	-2.13308	7.30216	7.56702
654432	Gm7334	1368	B-cell translocation gene 3 pseudogene	0.734171	4.07122	3.84002	0.00203494	0.0291616	-1.31542	4.3887	3.65453
18575	Pde1c	12827	phosphodiesterase 1C	6.37654	-6.44411	3.83913	0.00203839	0.029179	-3.58704	-3.20123	-9.57777
18807	Pld3	2164	phospholipase D family, member 3	0.337309	6.09108	3.83758	0.0020444	0.0292332	-1.84421	6.26581	5.9285
12070	Bex3	938	brain expressed X-linked 3	-0.693152	4.80809	-3.83502	0.00205435	0.0293244	-1.36133	4.47754	5.17069
73149	Clec4a3	1330	C-type lectin domain family 4, member a3	6.30865	-3.17645	3.83479	0.00205526	0.0293244	-3.58863	0.000560222	-6.30809
53313	Atp2a3	4606	ATPase, Ca++ transporting, ubiquitous	0.252077	6.91368	3.8337	0.00205953	0.0293533	-2.16073	7.03401	6.78193
72190	2510009E07Rik	5164	RIKEN cDNA 2510009E07 gene	-0.767916	1.72925	-3.83299	0.00206231	0.0293611	-1.25239	1.33896	2.10688
270110	Irf2bp2	4530	interferon regulatory factor 2 binding protein 2	0.364921	4.86883	3.83026	0.00207303	0.0294816	-1.83134	5.06463	4.69971
667035	Gm8430	550	predicted pseudogene 8430	-0.365764	8.59633	-3.82907	0.00207773	0.0295163	-1.94679	8.42404	8.78981
239102	Zfhx2	8725	zinc finger homeobox 2	0.48399	3.03695	3.82659	0.00208754	0.0296236	-1.67355	3.2713	2.78731
16210	Impact	3432	impact, RWD domain protein	0.548766	3.39292	3.82593	0.00209014	0.0296284	-1.4746	3.65802	3.10925
22035	Tnfsf10	4944	tumor necrosis factor (ligand) superfamily, member 10	0.374417	4.32964	3.82525	0.00209284	0.0296346	-1.76701	4.51221	4.1378
246730	Oas1a	1889	2'-5' oligoadenylate synthetase 1A	0.821508	3.50845	3.81931	0.00211664	0.0299392	-1.33397	3.84043	3.01892
243910	Nfkbid	2010	nuclear factor of kappa light polypeptide gene enhancer in B cells inhibitor, delta	0.441449	5.0553	3.81676	0.00212689	0.0300518	-1.67262	5.26229	4.82084
14113	Fbl	1159	fibrillarin	-0.926378	3.67705	-3.81297	0.00214231	0.030237	-1.25655	3.26244	4.18882
670994	Gm9512	509	predicted gene 9512	-0.374441	7.97536	-3.81056	0.00215216	0.0303433	-1.85985	7.79539	8.16983
75751	Ipo4	3611	importin 4	-0.468867	3.90803	-3.80547	0.00217308	0.0305465	-1.63154	3.6584	4.12727
74153	Uba7	3162	ubiquitin-like modifier activating enzyme 7	0.321226	5.82272	3.80534	0.00217359	0.0305465	-1.95226	5.97596	5.65473
73649	Cybrd1	5208	cytochrome b reductase 1	-2.13867	-0.865757	-3.80531	0.00217375	0.0305465	-1.6118	-1.96125	0.177424
50780	Rgs3	7301	regulator of G-protein signaling 3	0.376316	3.89686	3.80479	0.0021759	0.0305465	-1.82947	4.09282	3.7165
65945	Clstn1	3319	calsyntenin 1	0.600703	3.60901	3.80305	0.00218309	0.0306147	-1.5482	3.95675	3.35604
70461	Crtc3	5110	CREB regulated transcription coactivator 3	0.318977	5.08379	3.80023	0.00219483	0.030724	-1.95451	5.23887	4.91989
242083	Ppm1l	3962	protein phosphatase 1 (formerly 2C)-like	-0.746073	2.18188	-3.80005	0.00219558	0.030724	-1.32327	1.82615	2.57222
77975	Tmem50b	2222	transmembrane protein 50B	-0.550969	4.05663	-3.79929	0.00219877	0.0307305	-1.5289	3.79854	4.3495
12418	Cbx4	5197	chromobox 4	-0.338758	4.93223	-3.79882	0.00220074	0.0307305	-1.93515	4.77323	5.11199
14739	S1pr2	2815	sphingosine-1-phosphate receptor 2	0.61273	3.21947	3.79618	0.00221182	0.0308525	-1.43566	3.51599	2.90326
328110	Prpf39	4068	pre-mRNA processing factor 39	0.413638	4.47893	3.79429	0.00221978	0.0309306	-1.80097	4.66545	4.25181
19222	Ptgir	3334	prostaglandin I receptor (IP)	0.796353	2.7819	3.79016	0.00223733	0.0311419	-1.408	3.20563	2.40928
72180	Zfp661	2989	zinc finger protein 661	-2.2646	0.0796934	-3.78853	0.00224425	0.031205	-1.55062	-1.21586	1.04874
17970	Ncf2	2596	neutrophil cytosolic factor 2	2.0466	0.386813	3.78497	0.00225951	0.0313839	-1.50045	1.22536	-0.821236
15957	Ifit1	2638	interferon-induced protein with tetratricopeptide repeats 1	-0.531731	4.09609	-3.78133	0.00227522	0.0315686	-1.62199	3.86174	4.39347
380921	Dgkh	4161	diacylglycerol kinase, eta	0.845428	2.09272	3.78009	0.00228062	0.0316101	-1.36016	2.48687	1.64144
21390	Tbxa2r	1919	thromboxane A2 receptor	-0.469895	4.87669	-3.77704	0.00229389	0.0317604	-1.697	4.65684	5.12674
269999	Orai3	1996	ORAI calcium release-activated calcium modulator 3	0.644243	3.96478	3.77493	0.00230313	0.0318548	-1.5263	4.24895	3.60471
211651	Fancd2	4780	Fanconi anemia, complementation group D2	1.51232	0.0497716	3.7712	0.00231957	0.0320482	-1.33067	0.813585	-0.698734
18799	Plcd1	2651	phospholipase C, delta 1	1.07577	1.73756	3.76834	0.00233224	0.0321894	-1.27044	2.32554	1.24978
12306	Anxa2	1374	annexin A2	0.462678	5.26861	3.76746	0.00233615	0.0321968	-1.69791	5.49594	5.03326
21745	Tep1	8163	telomerase associated protein 1	0.394704	3.35326	3.76711	0.0023377	0.0321968	-1.82969	3.54127	3.14656
68161	A930005H10Rik	1406	RIKEN cDNA A930005H10 gene	-0.745179	3.88573	-3.76542	0.00234521	0.0322664	-1.42407	3.54576	4.29094
69550	Bst2	769	bone marrow stromal cell antigen 2	-0.526173	6.69973	-3.7645	0.00234933	0.0322892	-1.82109	6.43717	6.96335
12729	Clns1a	3395	chloride channel, nucleotide-sensitive, 1A	-0.446803	4.23987	-3.75957	0.00237152	0.03256	-1.7678	4.03399	4.48079
106957	Slc39a6	3882	solute carrier family 39 (metal ion transporter), member 6	0.494404	3.68663	3.75694	0.00238346	0.0326578	-1.70133	3.91192	3.41752
68119	Cmtm3	1616	CKLF-like MARVEL transmembrane domain containing 3	0.757312	3.37517	3.7569	0.00238363	0.0326578	-1.38647	3.77238	3.01507
214253	Etnk2	2279	ethanolamine kinase 2	-6.65849	-3.59813	-3.754	0.00239683	0.0328042	-3.58043	-7.08506	-0.426574
11540	Adora2a	2534	adenosine A2a receptor	0.407482	4.89568	3.75124	0.00240947	0.0329428	-1.83124	5.1008	4.69332
72552	Hsdl1	3169	hydroxysteroid dehydrogenase like 1	-0.366048	5.21015	-3.74912	0.00241923	0.0330418	-1.95486	5.01848	5.38453
319266	A130010J15Rik	3834	RIKEN cDNA A130010J15 gene	-0.82438	1.98762	-3.74826	0.00242321	0.0330617	-1.3752	1.57993	2.40431
67102	D16Ertd472e	6160	DNA segment, Chr 16, ERATO Doi 472, expressed	0.359165	4.22829	3.74493	0.00243861	0.033207	-1.9599	4.41208	4.05291
239985	Arid1b	11325	AT rich interactive domain 1B (SWI-like)	-0.307673	4.02889	-3.74487	0.00243893	0.033207	-2.0755	3.87809	4.18576
100502982	BC037704	1993	cDNA sequence BC037704	-6.3766	-3.81884	-3.7424	0.00245042	0.0333288	-3.62052	-6.8916	-0.515006
20174	Ruvbl2	1675	RuvB-like protein 2	-0.509608	5.11412	-3.74108	0.00245659	0.0333522	-1.77353	4.8538	5.36341
237911	Brip1	6933	BRCA1 interacting protein C-terminal helicase 1	2.11236	-1.10979	3.74094	0.00245724	0.0333522	-1.57461	-0.106305	-2.21867
233328	Lrrk1	7456	leucine-rich repeat kinase 1	1.18482	-0.093622	3.73492	0.00248564	0.0337028	-1.32896	0.51788	-0.666944
56444	Actr10	4022	ARP10 actin-related protein 10	-0.376271	4.47162	-3.73317	0.00249393	0.0337803	-1.9122	4.28339	4.65966
66096	Lamtor4	877	late endosomal/lysosomal adaptor, MAPK and MTOR activator 4	0.525824	5.46879	3.73064	0.002506	0.0339087	-1.67553	5.71003	5.18421
11461	Actb	1889	actin, beta	0.112111	11.6939	3.72702	0.00252337	0.0340621	-3.06635	11.75	11.6379
74525	Fam234b	4209	family with sequence similarity 234, member B	-0.63629	2.66639	-3.7269	0.00252395	0.0340621	-1.56656	2.318	2.95429
623169	Gm6402	1356	ribosomal protein S17 pseudogene	-0.675396	4.23013	-3.7266	0.00252539	0.0340621	-1.55343	3.88918	4.56458
13627	Eef1a1	1790	eukaryotic translation elongation factor 1 alpha 1	-0.112111	11.7716	-3.72611	0.00252774	0.0340621	-3.06787	11.7155	11.8277
109019	Nabp1	2838	nucleic acid binding protein 1	0.362053	5.29836	3.72357	0.00254003	0.0341925	-1.99183	5.49045	5.1284
66117	Fmc1	441	formation of mitochondrial complex V assembly factor 1	-1.1998	3.97468	-3.72234	0.00254598	0.0342375	-1.35222	3.39599	4.59579
16854	Lgals3	1406	lectin, galactose binding, soluble 3	1.03236	3.11047	3.71927	0.00256098	0.0344038	-1.38852	3.69361	2.66125
73233	Zfp942	3275	zinc finger protein 942	0.718891	2.65915	3.71475	0.00258313	0.0346659	-1.51527	3.04869	2.3298
108150	Galnt7	4523	UDP-N-acetyl-alpha-D-galactosamine: polypeptide N-acetylgalactosaminyltransferase 7	-0.420377	3.8145	-3.71361	0.0025888	0.0347063	-1.85294	3.60847	4.02885
229665	Ampd1	2342	adenosine monophosphate deaminase 1	-3.06362	-0.368914	-3.7093	0.00261017	0.0349346	-2.3159	-1.77194	1.29167
270685	Mthfd1l	4332	methylenetetrahydrofolate dehydrogenase (NADP+ dependent) 1-like	-0.435911	4.09637	-3.70903	0.00261153	0.0349346	-1.90599	3.87919	4.3151
212627	Prpsap2	1867	phosphoribosyl pyrophosphate synthetase-associated protein 2	-0.812644	3.31647	-3.70857	0.00261383	0.0349346	-1.49923	2.91286	3.7255
105827	Amigo2	3214	adhesion molecule with Ig like domain 2	-0.883666	2.0312	-3.70766	0.00261834	0.0349525	-1.42274	1.58829	2.47196
103136	Pwp1	2579	PWP1 homolog, endonuclein	-0.484574	4.08925	-3.70723	0.0026205	0.0349525	-1.75453	3.8421	4.32667
20336	Exoc4	3723	exocyst complex component 4	0.471745	4.14178	3.70616	0.00262587	0.0349884	-1.8772	4.40449	3.93275
14667	Gm2a	4257	GM2 ganglioside activator protein	0.31553	5.8208	3.70452	0.00263411	0.0350626	-2.2146	5.9883	5.67277
15983	Ifrd2	1980	interferon-related developmental regulator 2	-0.731581	3.23512	-3.70251	0.00264422	0.0351384	-1.51109	2.87079	3.60237
269389	Tox2	1675	TOX high mobility group box family member 2	0.683215	3.70814	3.70212	0.00264617	0.0351384	-1.55802	4.00925	3.32603
17716	ND1	957	NADH dehydrogenase subunit 1	-0.170795	10.7414	-3.70179	0.00264785	0.0351384	-2.70288	10.6566	10.8274
14056	Ezh2	2667	enhancer of zeste 2 polycomb repressive complex 2 subunit	0.492681	4.40312	3.7005	0.0026544	0.0351896	-1.84283	4.62256	4.12988
22368	Trpv2	2751	transient receptor potential cation channel, subfamily V, member 2	0.338856	5.59011	3.69944	0.00265975	0.0352147	-2.08207	5.75595	5.41709
18005	Nek2	3197	NIMA (never in mitosis gene a)-related expressed kinase 2	2.3097	0.0156627	3.69906	0.00266167	0.0352147	-1.72507	1.39021	-0.919485
223691	Eif3l	1893	eukaryotic translation initiation factor 3, subunit L	-0.316454	6.63991	-3.69719	0.00267121	0.0352731	-2.17197	6.48902	6.80547
21807	Tsc22d1	5160	TSC22 domain family, member 1	-0.682914	1.96428	-3.69714	0.00267147	0.0352731	-1.53962	1.63798	2.3209
20425	Shmt1	2065	serine hydroxymethyltransferase 1 (soluble)	-1.05515	2.43181	-3.69575	0.00267856	0.0353311	-1.4169	1.87751	2.93267
70611	Fbxo33	3446	F-box protein 33	0.425784	4.13854	3.69281	0.00269366	0.0354711	-1.87997	4.35244	3.92665
244895	Peak1	10982	pseudopodium-enriched atypical kinase 1	0.369187	3.73933	3.69263	0.00269459	0.0354711	-2.12044	3.91535	3.54616
319743	9630013D21Rik	3122	RIKEN cDNA 9630013D21 gene	2.44348	-0.522474	3.69054	0.00270536	0.0355225	-1.99602	0.616333	-1.82714
21877	Tk1	1369	thymidine kinase 1	0.963239	2.88832	3.69025	0.00270688	0.0355225	-1.4162	3.35739	2.39416
22680	Zfp207	3723	zinc finger protein 207	0.31948	5.77777	3.68985	0.00270891	0.0355225	-2.20487	5.92483	5.60535
28000	Prpf19	6333	pre-mRNA processing factor 19	-0.373447	4.32749	-3.68977	0.00270934	0.0355225	-2.08912	4.15052	4.52397
14339	Aktip	2165	thymoma viral proto-oncogene 1 interacting protein	-0.92937	3.04775	-3.6873	0.00272215	0.035644	-1.52604	2.5056	3.43496
100043636	AI662270	1408	expressed sequence AI662270	0.43424	5.83784	3.68658	0.0027259	0.035644	-1.97216	6.07276	5.63852
100125263	Trbc2	520	T cell receptor beta, constant 2	-0.24423	10.2715	-3.68641	0.00272677	0.035644	-2.48076	10.1548	10.399
17972	Ncf4	1454	neutrophil cytosolic factor 4	0.372653	6.20258	3.68353	0.00274183	0.0358051	-2.05765	6.379	6.00635
230815	Man1c1	4715	mannosidase, alpha, class 1C, member 1	-1.24038	0.5471	-3.67973	0.00276182	0.0360302	-1.42079	-0.0827542	1.15762
71361	Aifm2	3468	apoptosis-inducing factor, mitochondrion-associated 2	2.26322	-0.0473503	3.67893	0.00276607	0.0360497	-1.63332	0.990612	-1.27261
232023	Vopp1	2886	vesicular, overexpressed in cancer, prosurvival protein 1	0.458951	4.36457	3.677	0.00277626	0.0361466	-1.90264	4.60686	4.14791
12581	Cdkn2d	1271	cyclin-dependent kinase inhibitor 2D (p19, inhibits CDK4)	-0.454633	5.719	-3.6758	0.00278264	0.0361937	-1.93868	5.51793	5.97256
226849	Ppp2r5a	3082	protein phosphatase 2, regulatory subunit B', alpha	-0.279465	6.41268	-3.67046	0.00281118	0.0365102	-2.30019	6.27799	6.55746
100628626	NA	82	NA	-0.612163	9.4612	-3.66982	0.00281461	0.0365102	-1.90115	9.17046	9.78262
20191	Ryr2	16813	ryanodine receptor 2, cardiac	-1.1761	-0.276742	-3.66969	0.00281533	0.0365102	-1.49384	-1.02379	0.152305
22022	Tpst2	1814	protein-tyrosine sulfotransferase 2	0.374777	6.27576	3.66719	0.00282883	0.0366489	-2.1581	6.48121	6.10643
12162	Bmp7	1968	bone morphogenetic protein 7	0.558092	4.39981	3.66658	0.00283213	0.0366554	-1.81633	4.63809	4.08
72386	2610035D17Rik	1848	RIKEN cDNA 2610035D17 gene	-0.637286	4.11343	-3.66377	0.00284734	0.0368159	-1.7389	3.80198	4.43927
56489	Ikbke	3203	inhibitor of kappaB kinase epsilon	-0.274392	6.76522	-3.66099	0.00286256	0.0369762	-2.38314	6.61947	6.89386
235599	6430571L13Rik	2552	RIKEN cDNA 6430571L13 gene	1.28262	1.56109	3.65979	0.00286909	0.037024	-1.45069	2.26348	0.980865
545192	Baiap3	4645	BAI1-associated protein 3	1.15864	1.37734	3.65812	0.00287831	0.0371064	-1.4933	2.05891	0.90027
23999	Twf2	1594	twinfilin actin binding protein 2	-0.302193	7.02425	-3.65696	0.00288471	0.0371523	-2.2716	6.87982	7.18201
68147	Gar1	1271	GAR1 ribonucleoprotein	-0.675954	3.99068	-3.65367	0.0029029	0.0373499	-1.62117	3.67237	4.34832
226089	Ric1	6282	RAB6A GEF complex partner 1	0.468025	3.3729	3.65275	0.00290798	0.0373786	-1.97633	3.62214	3.15411
56419	Diaph3	3516	diaphanous related formin 3	1.25648	0.84368	3.65158	0.00291449	0.0374255	-1.47461	1.46087	0.204391
18519	Kat2b	4708	K(lysine) acetyltransferase 2B	-0.398872	4.4912	-3.64789	0.00293517	0.0376338	-2.1215	4.28541	4.68428
100504637	Gm20324	1116	predicted gene, 20324	-0.961992	3.43912	-3.64766	0.00293646	0.0376338	-1.51212	3.03425	3.99624
619309	Muc3a	2063	mucin 3A, cell surface associated	1.4905	1.60892	3.64503	0.00295126	0.0377865	-1.49042	2.51904	1.02854
26404	Map3k12	5528	mitogen-activated protein kinase kinase kinase 12	1.02192	1.16263	3.64204	0.00296822	0.0379484	-1.5298	1.56473	0.542806
66922	Rras2	2275	related RAS viral (r-ras) oncogene 2	-0.50156	4.65973	-3.64178	0.0029697	0.0379484	-1.95887	4.43814	4.9397
58887	Repin1	3146	replication initiator 1	1.23412	1.22144	3.63978	0.00298106	0.0380561	-1.48417	1.87367	0.639551
211945	Plekhh1	6439	pleckstrin homology domain containing, family H (with MyTH4 domain) member 1	6.03512	-5.57599	3.63894	0.00298583	0.0380561	-3.66558	-2.54838	-8.5835
20422	Sem1	491	SEM1, 26S proteasome complex subunit	-0.385913	7.48562	-3.63877	0.00298684	0.0380561	-2.0884	7.30711	7.69302
217379	Ubxn2a	2511	UBX domain protein 2A	0.444009	4.4232	3.63823	0.00298993	0.0380584	-1.94821	4.65291	4.2089
19094	Mapk11	2444	mitogen-activated protein kinase 11	-0.433128	4.77076	-3.63749	0.00299416	0.038073	-2.01057	4.56752	5.00065
214531	Tmprss13	3245	transmembrane protease, serine 13	0.752022	2.25623	3.63701	0.00299689	0.038073	-1.58639	2.62444	1.87242
170755	Sgk3	5622	serum/glucocorticoid regulated kinase 3	-0.804662	1.62133	-3.63579	0.00300393	0.0381255	-1.61045	1.2841	2.08876
70122	Mllt3	6216	myeloid/lymphoid or mixed-lineage leukemia; translocated to, 3	-0.310881	4.67305	-3.63524	0.00300706	0.0381282	-2.24886	4.51961	4.83049
12567	Cdk4	1347	cyclin-dependent kinase 4	-0.358619	6.34132	-3.63453	0.00301114	0.038143	-2.15546	6.16559	6.52421
212647	Aldh4a1	3355	aldehyde dehydrogenase 4 family, member A1	-0.566284	3.42349	-3.63344	0.00301746	0.0381862	-1.83211	3.16672	3.733
21885	Tle1	4369	transducin-like enhancer of split 1	-0.988795	1.34169	-3.63055	0.00303419	0.0383375	-1.52945	0.903789	1.89258
12283	Cab39	3800	calcium binding protein 39	0.25255	6.87381	3.63036	0.00303527	0.0383375	-2.49977	7.00596	6.75341
71722	Cic	6102	capicua transcriptional repressor	-0.277254	5.47379	-3.62652	0.00305767	0.0385332	-2.39207	5.33136	5.60861
17299	Mettl1	887	methyltransferase like 1	-1.11824	3.06465	-3.62652	0.00305767	0.0385332	-1.50626	2.51016	3.6284
110109	Nop2	2623	NOP2 nucleolar protein	-0.438764	4.39965	-3.62581	0.00306181	0.0385332	-1.97854	4.17168	4.61045
18637	Pfdn2	622	prefoldin 2	-0.623071	5.64061	-3.62569	0.00306253	0.0385332	-1.80065	5.35167	5.97474
21941	Tnfrsf8	1575	tumor necrosis factor receptor superfamily, member 8	1.13959	2.93711	3.62343	0.00307579	0.0386628	-1.5534	3.62948	2.48989
14228	Fkbp4	2167	FK506 binding protein 4	-0.476967	5.89523	-3.61946	0.00309929	0.038921	-2.22678	5.65318	6.13014
330814	Adgrl1	8188	adhesion G protein-coupled receptor L1	-0.37807	3.67855	-3.61789	0.00310862	0.0389782	-2.17554	3.50158	3.87965
26908	Eif2s3y	1767	eukaryotic translation initiation factor 2, subunit 3, structural gene Y-linked	0.72914	3.91577	3.61769	0.00310981	0.0389782	-1.76546	4.35914	3.63
19245	Ptp4a3	4619	protein tyrosine phosphatase 4a3	-0.319789	5.12307	-3.61681	0.00311501	0.0390062	-2.28785	4.97316	5.29295
52840	Dbndd2	4069	dysbindin (dystrobrevin binding protein 1) domain containing 2	0.704998	2.20414	3.61434	0.00312984	0.0391544	-1.67614	2.51922	1.81422
16764	Aff3	6010	AF4/FMR2 family, member 3	-0.363034	4.47688	-3.61124	0.00314844	0.0393495	-2.25196	4.29704	4.66008
68738	Acss1	3594	acyl-CoA synthetase short-chain family member 1	-0.498349	3.91203	-3.60784	0.00316903	0.0395562	-2.00337	3.63816	4.13651
69674	Mif4gd	1841	MIF4G domain containing	0.339869	5.94792	3.60706	0.00317373	0.0395562	-2.21959	6.12308	5.78322
56431	Dstn	1900	destrin	0.733668	3.31485	3.60696	0.00317436	0.0395562	-1.68835	3.67184	2.93817
319162	Hist3h2a	1990	histone cluster 3, H2a	-0.804241	2.87705	-3.60645	0.00317748	0.0395562	-1.62266	2.44936	3.2536
18034	Nfkb2	3292	nuclear factor of kappa light polypeptide gene enhancer in B cells 2, p49/p100	0.350043	5.6375	3.6057	0.00318205	0.0395562	-2.31396	5.83114	5.4811
53415	Htatip2	1495	HIV-1 Tat interactive protein 2	0.537728	4.40471	3.6055	0.00318323	0.0395562	-1.84707	4.67942	4.14169
12287	Cacna1b	7290	calcium channel, voltage-dependent, N type, alpha 1B subunit	6.11113	-5.78287	3.60503	0.00318612	0.0395562	-3.6799	-2.65145	-8.76258
100124672	Trbv12-1	372	T cell receptor beta, variable 12-1	-0.634959	6.35462	-3.6041	0.00319177	0.0395888	-1.83439	6.07659	6.71155
19347	Dennd5a	4956	DENN/MADD domain containing 5A	0.310626	5.08284	3.60094	0.00321118	0.0397919	-2.32952	5.24153	4.93091
17761	Map7	3895	microtubule-associated protein 7	-0.530238	3.07316	-3.59906	0.00322279	0.039898	-1.86763	2.79918	3.32941
76486	Ly6k	773	lymphocyte antigen 6 complex, locus K	-1.66584	2.3909	-3.593	0.0032604	0.0403255	-1.68213	1.65099	3.31682
11820	App	3357	amyloid beta (A4) precursor protein	-2.43799	-0.617799	-3.59141	0.00327032	0.0404101	-2.09042	-1.95907	0.478921
12925	Crip1	447	cysteine-rich protein 1 (intestinal)	0.314205	8.87217	3.58947	0.00328249	0.0405222	-2.40362	9.04313	8.72893
77305	Wdr82	4313	WD repeat domain containing 82	-0.261932	6.48297	-3.5888	0.00328676	0.0405367	-2.54596	6.35675	6.61868
70661	Sik3	6287	SIK family kinase 3	0.373783	4.16994	3.58646	0.0033015	0.0406802	-2.25796	4.34769	3.9739
69981	Tmem30a	3660	transmembrane protein 30A	0.366306	5.16149	3.58428	0.00331534	0.0408123	-2.29935	5.3557	4.9894
12493	Cd37	1226	CD37 antigen	0.268802	7.94164	3.58376	0.00331864	0.0408146	-2.49859	8.08292	7.81412
18033	Nfkb1	4118	nuclear factor of kappa light polypeptide gene enhancer in B cells 1, p105	0.255036	7.14519	3.582	0.00332983	0.0409061	-2.65834	7.27936	7.02432
23918	Impdh2	1632	inosine monophosphate dehydrogenase 2	-0.755752	3.385	-3.58161	0.00333233	0.0409061	-1.70486	3.05342	3.80917
18797	Plcb3	4195	phospholipase C, beta 3	0.459588	3.71497	3.57969	0.0033446	0.0410183	-2.06578	3.96104	3.50146
319535	Zfp182	5944	zinc finger protein 182	0.687623	2.46482	3.57825	0.00335388	0.0410936	-1.90909	2.73583	2.04821
382793	Mtx3	6275	metaxin 3	0.815358	1.67792	3.57121	0.0033994	0.0415584	-1.77479	2.06488	1.24952
229521	Syt11	4567	synaptotagmin XI	0.393441	4.86484	3.57102	0.00340066	0.0415584	-2.3293	5.04742	4.65398
74754	Dhcr24	4028	24-dehydrocholesterol reductase	-0.531403	4.03446	-3.57092	0.00340133	0.0415584	-2.1327	3.8179	4.3493
16533	Kcnmb1	4188	potassium large conductance calcium-activated channel, subfamily M, beta member 1	6.03526	-5.01119	3.56972	0.00340916	0.0416152	-3.6948	-1.92767	-7.96292
12337	Capn5	4411	calpain 5	1.41549	0.131296	3.56919	0.00341262	0.0416187	-1.64378	0.852351	-0.56314
21417	Zeb1	5806	zinc finger E-box binding homeobox 1	-0.413143	3.79396	-3.56697	0.00342719	0.0417575	-2.20022	3.60982	4.02296
57808	Rpl35a	598	ribosomal protein L35A	-0.924256	4.55654	-3.56221	0.00345862	0.0420864	-1.688	4.16252	5.08678
27359	Sytl4	3724	synaptotagmin-like 4	-5.91214	-4.83585	-3.56191	0.0034606	0.0420864	-3.69239	-7.79352	-1.88138
69601	Dab2ip	7090	disabled 2 interacting protein	1.31665	-0.0656023	3.56129	0.00346473	0.0420974	-1.61581	0.446968	-0.869686
214895	Lman2l	2225	lectin, mannose-binding 2-like	-0.73608	3.02989	-3.56072	0.0034685	0.0421041	-1.76351	2.63909	3.37517
68653	Samm50	1673	SAMM50 sorting and assembly machinery component	-0.444422	5.84538	-3.56023	0.00347173	0.0421044	-2.26296	5.61526	6.05968
236727	Slc9a7	2469	solute carrier family 9 (sodium/hydrogen exchanger), member 7	0.568546	3.52378	3.55926	0.00347821	0.0421439	-1.90086	3.78596	3.21741
68298	Ncapd2	4514	non-SMC condensin I complex, subunit D2	0.409917	3.76205	3.55717	0.00349221	0.0422273	-2.14011	3.96335	3.55343
54393	Gabbr1	4486	gamma-aminobutyric acid (GABA) B receptor, 1	0.486602	3.79194	3.55716	0.00349227	0.0422273	-2.14449	4.00412	3.51751
73332	Ccdc30	2536	coiled-coil domain containing 30	-2.45786	-0.289763	-3.55679	0.00349476	0.0422273	-2.17414	-1.61595	0.841906
20650	Sntb2	4423	syntrophin, basic 2	0.621175	2.5967	3.5558	0.00350138	0.0422683	-1.88913	2.89864	2.27746
69536	Hemk1	2194	HemK methyltransferase family member 1	0.596925	3.64256	3.55101	0.00353368	0.042619	-1.90284	3.92505	3.32813
54721	Tyk2	4873	tyrosine kinase 2	0.334375	5.3994	3.55014	0.00353957	0.0426507	-2.47508	5.56279	5.22841
140721	Caskin2	4722	CASK-interacting protein 2	1.04495	0.970861	3.5491	0.00354665	0.0426679	-1.65076	1.48974	0.444787
214804	Syde2	5495	synapse defective 1, Rho GTPase, homolog 2 (C. elegans)	-6.10972	-5.42033	-3.54897	0.00354751	0.0426679	-3.69937	-8.35478	-2.24506
70574	Cpm	5195	carboxypeptidase M	0.389636	4.0556	3.54645	0.0035647	0.0428353	-2.26044	4.26732	3.87768
16768	Lag3	2003	lymphocyte-activation gene 3	0.628633	3.58228	3.54479	0.0035761	0.0429329	-1.87638	3.89702	3.26839
104099	Itga9	7091	integrin alpha 9	-2.38503	-1.66799	-3.54341	0.0035856	0.0430075	-2.17166	-2.76933	-0.384299
74018	Als2	7038	amyotrophic lateral sclerosis 2 (juvenile)	0.579003	2.25845	3.54129	0.00360019	0.0431429	-1.98667	2.49799	1.91899
100124679	Trbv15	347	T cell receptor beta, variable 15	-0.431938	7.23219	-3.53933	0.00361374	0.0432658	-2.12432	7.02306	7.455
71974	Prmt3	2495	protein arginine N-methyltransferase 3	-0.55989	4.50356	-3.5385	0.00361954	0.0432957	-2.15011	4.20407	4.76396
13848	Ephb6	3760	Eph receptor B6	-0.385201	4.58717	-3.53742	0.00362703	0.0433457	-2.28942	4.37787	4.76307
50880	Scly	2207	selenocysteine lyase	0.462843	4.54137	3.53642	0.00363396	0.0433889	-2.12641	4.79957	4.33672
12447	Ccne1	1956	cyclin E1	1.01927	2.08997	3.53594	0.00363734	0.0433897	-1.66232	2.61908	1.59981
66540	Fam107b	3148	family with sequence similarity 107, member B	0.211711	7.78569	3.53544	0.00364081	0.0433916	-2.7925	7.89274	7.68103
66489	Rpl35	452	ribosomal protein L35	-0.712533	5.29754	-3.53359	0.00365376	0.0435012	-1.80363	4.96649	5.67902
76220	6530402F18Rik	4292	RIKEN cDNA 6530402F18 gene	0.483508	3.55558	3.53318	0.00365665	0.0435012	-2.12745	3.82043	3.33692
231712	Trafd1	2486	TRAF type zinc finger domain containing 1	0.460145	4.80782	3.53115	0.00367093	0.0436314	-2.22744	5.05472	4.59458
212377	Mms22l	4467	MMS22-like, DNA repair protein	0.715906	1.92482	3.5296	0.0036819	0.0437081	-1.80289	2.25876	1.54286
106795	Tcf19	1773	transcription factor 19	0.851675	2.79472	3.52929	0.00368405	0.0437081	-1.72976	3.23626	2.38458
69784	1500009L16Rik	1194	RIKEN cDNA 1500009L16 gene	1.48133	1.93189	3.52467	0.00371686	0.0440574	-1.7313	2.75123	1.2699
110460	Acat2	2076	acetyl-Coenzyme A acetyltransferase 2	-0.935499	2.29812	-3.52272	0.00373077	0.0441824	-1.70528	1.87511	2.81061
207565	Camkk2	4889	calcium/calmodulin-dependent protein kinase kinase 2, beta	-0.578088	2.77211	-3.52204	0.00373569	0.0442006	-2.0156	2.43783	3.01592
24059	Slco2a1	4033	solute carrier organic anion transporter family, member 2a1	6.27145	-4.91878	3.52005	0.00374995	0.0443293	-3.7067	-1.63706	-7.90852
16000	Igf1	7817	insulin-like growth factor 1	-6.13605	-5.93667	-3.51853	0.00376096	0.0443847	-3.71036	-8.86328	-2.72722
21372	Tbl1x	2302	transducin (beta)-like 1 X-linked	-0.424663	5.40769	-3.51841	0.00376178	0.0443847	-2.34563	5.18134	5.606
382406	Poc1b	2727	POC1 centriolar protein B	-0.537118	3.56784	-3.51799	0.0037648	0.0443847	-2.01576	3.31077	3.84789
229323	Gpr171	2225	G protein-coupled receptor 171	0.618143	3.31192	3.51709	0.00377136	0.044422	-1.90266	3.60645	2.98831
110954	Rpl10	795	ribosomal protein L10	-0.707301	4.39965	-3.51631	0.00377703	0.0444488	-1.82279	4.04003	4.74733
78428	Pym1	1491	PYM homolog 1, exon junction complex associated factor	-0.363779	5.90572	-3.51541	0.00378356	0.0444549	-2.32866	5.7308	6.09457
110173	Manba	3675	mannosidase, beta A, lysosomal	0.473321	3.65859	3.5153	0.00378434	0.0444549	-2.13633	3.88211	3.40879
104444	Rexo2	1075	RNA exonuclease 2	-0.365591	6.48041	-3.51206	0.00380795	0.0446922	-2.35497	6.30184	6.66743
11564	Adsl	2109	adenylosuccinate lyase	-0.399989	5.281	-3.51056	0.00381892	0.0447808	-2.31264	5.10148	5.50147
11747	Anxa5	1724	annexin A5	0.367283	5.54485	3.50873	0.00383239	0.0448986	-2.31263	5.72978	5.3625
434234	Rexo5	2350	RNA exonuclease 5	0.624767	3.37131	3.50782	0.00383909	0.0449356	-1.94894	3.64569	3.02092
226757	Wdr26	7047	WD repeat domain 26	0.244138	6.2126	3.50737	0.00384241	0.0449356	-2.77555	6.33646	6.09232
80986	Ckap2	2601	cytoskeleton associated protein 2	1.48306	0.822467	3.50573	0.00385452	0.045037	-1.75822	1.65399	0.170934
227620	Uap1l1	1690	UDP-N-acteylglucosamine pyrophosphorylase 1-like 1	0.607003	3.79734	3.50465	0.0038625	0.04509	-1.94294	4.12718	3.52018
12752	Cln3	2627	ceroid lipofuscinosis, neuronal 3, juvenile (Batten, Spielmeyer-Vogt disease)	0.489364	4.40185	3.50308	0.00387416	0.0451859	-2.21314	4.60589	4.11652
15366	Hmmr	3914	hyaluronan mediated motility receptor (RHAMM)	1.69616	0.00634485	3.50243	0.00387897	0.0452018	-1.79815	0.797155	-0.899003
229841	Cenpe	7813	centromere protein E	1.05673	0.384177	3.49986	0.00389817	0.0453573	-1.74478	0.82701	-0.229717
20867	Stip1	2173	stress-induced phosphoprotein 1	-0.446282	5.5948	-3.49972	0.00389925	0.0453573	-2.40245	5.37046	5.81674
75317	Parpbp	3628	PARP1 binding protein	2.14789	-0.584128	3.49772	0.00391422	0.0454526	-2.10231	0.414233	-1.73366
13649	Egfr	6438	epidermal growth factor receptor	-5.83546	-5.61725	-3.4977	0.00391438	0.0454526	-3.71276	-8.58328	-2.74782
19791	Rn18s	938	18S ribosomal RNA	-0.448924	6.2228	-3.49082	0.00396646	0.0460066	-2.30531	6.00245	6.45137
16889	Lipa	2971	lysosomal acid lipase A	-0.308847	5.53553	-3.49047	0.00396911	0.0460066	-2.49183	5.37904	5.68789
23983	Pcbp1	1678	poly(rC) binding protein 1	-0.279417	7.66793	-3.48993	0.00397329	0.0460143	-2.70805	7.52872	7.80814
320951	Pisd	2150	phosphatidylserine decarboxylase	-0.423245	4.80942	-3.48936	0.00397766	0.0460188	-2.26308	4.57865	5.0019
77097	Tanc2	11860	tetratricopeptide repeat, ankyrin repeat and coiled-coil containing 2	-1.04589	-0.476709	-3.48896	0.00398071	0.0460188	-1.74174	-1.00858	0.0373094
71375	Foxn3	2611	forkhead box N3	-0.397658	5.16907	-3.48612	0.00400245	0.0462046	-2.39705	4.98062	5.37828
16408	Itgal	5225	integrin alpha L	0.21547	7.97965	3.48594	0.00400383	0.0462046	-3.06016	8.07966	7.86419
69573	Hilpda	1106	hypoxia inducible lipid droplet associated	-0.929429	3.45705	-3.48311	0.00402566	0.0464155	-1.80628	2.91565	3.84508
23789	Coro1b	1844	coronin, actin binding protein 1B	0.259845	7.55257	3.48185	0.00403543	0.0464873	-2.72686	7.69151	7.43166
231655	Oasl1	2124	2'-5' oligoadenylate synthetase-like 1	-1.25963	1.45011	-3.48073	0.00404408	0.046546	-1.75815	0.879594	2.13922
83383	Tfap4	2113	transcription factor AP4	-0.668965	3.21533	-3.47948	0.00405381	0.0465894	-1.93431	2.88287	3.55184
102595	Plekho2	3267	pleckstrin homology domain containing, family O member 2	0.372267	5.11683	3.47933	0.00405497	0.0465894	-2.4633	5.32063	4.94836
107823	Nsd2	12796	nuclear receptor binding SET domain protein 2	0.488532	2.71517	3.47862	0.00406053	0.0465948	-2.38188	2.94314	2.45461
12295	Cacnb1	2455	calcium channel, voltage-dependent, beta 1 subunit	0.635292	3.2561	3.47836	0.00406255	0.0465948	-1.98922	3.56492	2.92963
19157	Cyth1	3273	cytohesin 1	-0.232205	7.08464	-3.47774	0.00406741	0.0466098	-2.79338	6.97025	7.20246
16004	Igf2r	8929	insulin-like growth factor 2 receptor	-0.248155	5.27859	-3.47515	0.00408771	0.0468014	-2.7401	5.15958	5.40773
112407	Egln3	2676	egl-9 family hypoxia-inducible factor 3	1.12591	1.91167	3.47457	0.00409224	0.0468082	-1.7894	2.32575	1.19984
67095	Trak1	4886	trafficking protein, kinesin binding 1	-0.385344	3.79799	-3.47416	0.00409545	0.0468082	-2.32824	3.60363	3.98897
215113	Slc43a2	7232	solute carrier family 43, member 2	0.339402	4.51829	3.47061	0.00412352	0.0470534	-2.57636	4.69756	4.35816
227059	Slc39a10	4961	solute carrier family 39 (zinc transporter), member 10	-0.523337	2.76345	-3.46938	0.00413329	0.0470534	-2.11756	2.51528	3.03862
16177	Il1r1	5035	interleukin 1 receptor, type I	-5.81608	-5.35409	-3.46908	0.00413566	0.0470534	-3.73297	-8.22865	-2.41258
75617	Rps25	684	ribosomal protein S25	-0.453841	6.84927	-3.46894	0.00413677	0.0470534	-2.38135	6.6376	7.09144
100043338	Gm4374	495	predicted gene 4374	-0.783323	5.00831	-3.46847	0.00414049	0.0470534	-1.89341	4.68051	5.46383
100861711	NA	1290	NA	-5.78661	-3.36364	-3.46838	0.00414125	0.0470534	-3.73013	-6.26403	-0.477428
80901	Cxcr6	1893	chemokine (C-X-C motif) receptor 6	0.813622	3.49338	3.46768	0.00414678	0.0470534	-1.9817	3.7989	2.98528
100504333	Gm16712	1960	predicted gene, 16712	1.85793	0.691936	3.46747	0.00414845	0.0470534	-1.95888	1.71777	-0.140161
16784	Lamp2	4111	lysosomal-associated membrane protein 2	0.49071	3.20661	3.46738	0.00414924	0.0470534	-2.16289	3.45327	2.96256
17181	Matn2	3520	matrilin 2	0.719389	2.42617	3.46552	0.00416407	0.0471435	-1.95237	2.79597	2.07658
18150	Npm3	860	nucleoplasmin 3	-0.588291	4.82246	-3.46548	0.00416438	0.0471435	-2.02458	4.52037	5.10866
23872	Ets2	3556	E26 avian leukemia oncogene 2, 3' domain	-0.469323	3.74754	-3.46465	0.00417106	0.0471783	-2.23705	3.5176	3.98692
72290	Lsm11	6453	U7 snRNP-specific Sm-like protein LSM11	-0.554986	2.07554	-3.46334	0.0041815	0.0472556	-2.06294	1.80868	2.36367
30841	Kdm2b	5439	lysine (K)-specific demethylase 2B	0.338	4.2793	3.46167	0.00419499	0.0473672	-2.47853	4.44501	4.10701
14347	Fut7	1970	fucosyltransferase 7	0.934303	2.68763	3.46112	0.0041994	0.0473722	-1.85832	3.11194	2.17764
15939	Ier5	3270	immediate early response 5	0.300195	6.5411	3.46072	0.00420266	0.0473722	-2.73769	6.70513	6.40494
57315	Wdr46	2164	WD repeat domain 46	-0.451896	4.47027	-3.46018	0.00420703	0.0473807	-2.24905	4.23447	4.68637
12506	Cd48	1142	CD48 antigen	0.282012	7.64686	3.45913	0.00421553	0.047418	-2.67504	7.79688	7.51487
212139	Cc2d1a	3288	coiled-coil and C2 domain containing 1A	0.38503	4.72783	3.45845	0.00422106	0.047418	-2.43122	4.90977	4.52474
76415	Fam187b	2667	family with sequence similarity 187, member B	5.89626	-4.43507	3.45806	0.00422422	0.047418	-3.74069	-1.41562	-7.31188
27041	G3bp1	2685	GTPase activating protein (SH3 domain) binding protein 1	-0.329395	6.35516	-3.45798	0.00422483	0.047418	-2.66747	6.20893	6.53833
225898	Eml3	3180	echinoderm microtubule associated protein like 3	0.30809	5.51232	3.45731	0.00423029	0.0474387	-2.56934	5.66043	5.35234
108159	Ubxn8	2817	UBX domain protein 8	0.546454	3.36121	3.4563	0.00423851	0.0474593	-2.0982	3.61464	3.06819
100503659	Cbarp	3294	calcium channel, voltage-dependent, beta subunit associated regulatory protein	-0.576642	3.5889	-3.45619	0.00423938	0.0474593	-2.19603	3.26706	3.84371
12747	Clk1	3088	CDC-like kinase 1	0.260566	6.40203	3.45569	0.00424351	0.047465	-2.71227	6.53545	6.27488
50778	Rgs1	1330	regulator of G-protein signaling 1	0.33628	7.24525	3.45323	0.00426361	0.0476491	-2.65654	7.39909	7.06281
71131	Zfp689	3621	zinc finger protein 689	-0.833762	1.80851	-3.44926	0.00429625	0.047973	-1.87253	1.42443	2.25819
212632	Iffo2	6214	intermediate filament family orphan 2	0.44958	3.52423	3.44861	0.00430167	0.0479826	-2.39116	3.78369	3.33411
68205	Urm1	2143	ubiquitin related modifier 1	-0.548483	3.73942	-3.44814	0.0043055	0.0479826	-2.10757	3.48241	4.03089
74558	Gvin1	9040	GTPase, very large interferon inducible 1	0.465567	2.12324	3.44783	0.0043081	0.0479826	-2.21263	2.35387	1.8883
433586	Maml3	6514	mastermind like 3 (Drosophila)	-1.86321	-1.09394	-3.44585	0.00432456	0.048125	-2.00687	-2.14582	-0.282617
381511	Pdp1	4298	pyruvate dehyrogenase phosphatase catalytic subunit 1	-0.896222	1.86488	-3.44448	0.00433594	0.0482106	-1.93476	1.44449	2.34071
68040	Zfp593	1976	zinc finger protein 593	-1.09087	2.13364	-3.44358	0.00434345	0.0482532	-1.82367	1.61558	2.70645
65019	Rpl23	1062	ribosomal protein L23	-0.48331	6.4054	-3.4426	0.00435161	0.0482785	-2.4679	6.20812	6.69143
27218	Slamf1	2688	signaling lymphocytic activation molecule family member 1	0.374715	5.45581	3.44222	0.00435477	0.0482785	-2.5448	5.61781	5.2431
22241	Ulk1	5196	unc-51 like kinase 1	0.351561	4.04745	3.44198	0.00435678	0.0482785	-2.45865	4.21915	3.86759
76580	Mib2	4069	mindbomb E3 ubiquitin protein ligase 2	-0.453555	3.50126	-3.44126	0.00436281	0.0483044	-2.2723	3.27139	3.72495
78697	Pus7	3309	pseudouridylate synthase 7	-0.659062	2.82563	-3.44059	0.00436844	0.0483259	-2.05975	2.49103	3.1501
18718	Pip4k2a	3471	phosphatidylinositol-5-phosphate 4-kinase, type II, alpha	-0.302844	5.5933	-3.43901	0.00438179	0.0484327	-2.63926	5.44054	5.74339
56838	Ccl28	3740	chemokine (C-C motif) ligand 28	5.97392	-4.91865	3.4385	0.00438607	0.0484391	-3.74667	-1.82579	-7.7997
70110	Ifi35	1360	interferon-induced protein 35	-0.405071	5.76297	-3.4379	0.00439109	0.0484537	-2.42166	5.57568	5.98075
74107	Cep55	2778	centrosomal protein 55	1.29326	0.86494	3.43661	0.00440203	0.0485335	-1.83971	1.48039	0.18713
329003	Zfp516	7817	zinc finger protein 516	-1.7196	-1.24295	-3.43121	0.00444799	0.0489838	-1.9882	-2.17859	-0.458992
100042856	Gm4070	9037	predicted gene 4070	0.606017	1.81661	3.43093	0.00445035	0.0489838	-2.17644	2.06119	1.45517
68778	Gucd1	2910	guanylyl cyclase domain containing 1	-0.429729	4.28909	-3.42963	0.00446156	0.0490659	-2.35865	4.05145	4.48118
23920	Insrr	5102	insulin receptor-related receptor	5.78322	-5.38979	3.42905	0.00446655	0.0490795	-3.75264	-2.4645	-8.24773
68145	Etaa1	4192	Ewing tumor-associated antigen 1	0.471229	3.45427	3.42747	0.00448008	0.049187	-2.2976	3.70806	3.23684
244418	Prag1	4780	PEAK1 related kinase activating pseudokinase 1	0.429909	3.77068	3.42633	0.00448993	0.0492142	-2.40817	3.98108	3.55117
108072	Grm6	4332	glutamate receptor, metabotropic 6	-6.04353	-4.82371	-3.42612	0.00449175	0.0492142	-3.71524	-8.0117	-1.96816
18130	Ints6	4998	integrator complex subunit 6	0.431275	3.50441	3.42588	0.00449383	0.0492142	-2.36661	3.69563	3.26436
20399	Sh2b1	3422	SH2B adaptor protein 1	0.333437	5.12183	3.42472	0.00450385	0.0492828	-2.58135	5.27752	4.94409
53620	Vamp5	1648	vesicle-associated membrane protein 5	0.814237	3.33446	3.42311	0.00451784	0.0493945	-1.98538	3.72507	2.91083
224454	Zdhhc14	3115	zinc finger, DHHC domain containing 14	-2.80656	-0.959491	-3.42076	0.00453831	0.0495592	-2.62161	-2.3034	0.503157
215201	Trmt2b	3638	TRM2 tRNA methyltransferase 2B	0.441258	3.61434	3.42051	0.00454047	0.0495592	-2.30261	3.84174	3.40048
12728	Clcn5	4353	chloride channel, voltage-sensitive 5	1.09258	0.621522	3.4193	0.00455102	0.049633	-1.85007	1.1605	0.0679264
102545	Cmtm7	1137	CKLF-like MARVEL transmembrane domain containing 7	0.34443	6.50404	3.41723	0.00456922	0.04979	-2.55694	6.6898	6.34537
14964	H2-D1	1736	histocompatibility 2, D region locus 1	0.178612	10.8052	3.41575	0.00458223	0.0498903	-3.44443	10.9066	10.728
18777	Lypla1	2433	lysophospholipase 1	0.402984	5.18535	3.4148	0.00459065	0.0499216	-2.518	5.41427	5.01128
12520	Cd81	1518	CD81 antigen	0.368317	6.02059	3.41456	0.00459273	0.0499216	-2.54942	6.2172	5.84888
53417	Hif3a	7019	hypoxia inducible factor 3, alpha subunit	1.12358	-0.00231799	3.4134	0.00460303	0.0499696	-1.86085	0.587418	-0.536161
17909	Myo10	8098	myosin X	-1.47957	-0.892091	-3.4132	0.00460477	0.0499696	-1.90633	-1.6574	-0.17783
20112	Rps6ka2	5406	ribosomal protein S6 kinase, polypeptide 2	-1.19495	0.185233	-3.41174	0.00461774	0.0500688	-1.86403	-0.476603	0.718352
72500	Ier5l	1569	immediate early response 5-like	2.01694	0.621319	3.4103	0.00463058	0.0501295	-2.17427	1.55138	-0.465566
98170	Tmem132a	3489	transmembrane protein 132A	3.16113	-1.32843	3.41025	0.00463099	0.0501295	-2.66443	-0.00654875	-3.16768
58208	Bcl11b	7923	B cell leukemia/lymphoma 11B	-0.221295	6.34079	-3.40901	0.00464201	0.0502073	-3.01624	6.23951	6.46081
19934	Rpl22	2040	ribosomal protein L22	-0.351219	7.2761	-3.40796	0.00465147	0.0502681	-2.84811	7.11202	7.46324
76709	Arpc2	1597	actin related protein 2/3 complex, subunit 2	0.211879	8.77477	3.40724	0.00465785	0.0502956	-3.0418	8.88766	8.67579
69017	Prrt2	2490	proline-rich transmembrane protein 2	0.673359	3.12587	3.40467	0.004681	0.0504861	-2.10601	3.44263	2.76927
234847	Spg7	2558	SPG7, paraplegin matrix AAA peptidase subunit	-0.398489	5.01989	-3.40442	0.0046832	0.0504861	-2.5195	4.82668	5.22517
78611	Btbd19	2579	BTB (POZ) domain containing 19	0.532536	3.59382	3.40078	0.00471615	0.0507995	-2.22492	3.89189	3.35935
14872	Gstt2	1370	glutathione S-transferase, theta 2	0.687308	3.6096	3.39968	0.00472617	0.0508655	-2.03593	3.93857	3.25126
65112	Pmepa1	4531	prostate transmembrane protein, androgen induced 1	0.457285	3.4211	3.39809	0.00474065	0.0509795	-2.37169	3.65761	3.20032
16553	Kif13a	6866	kinesin family member 13A	0.420572	2.96218	3.39632	0.00475676	0.0511108	-2.40518	3.16448	2.74391
631624	Gm7072	2755	predicted gene 7072	0.646479	2.79749	3.39564	0.00476304	0.0511343	-2.08222	3.14749	2.50102
233406	Prc1	3011	protein regulator of cytokinesis 1	0.742387	2.33115	3.39489	0.00476986	0.0511343	-2.01891	2.65396	1.91158
71198	Otud1	2529	OTU domain containing 1	-0.647076	3.04927	-3.39481	0.00477067	0.0511343	-2.10956	2.73491	3.38199
71398	5430427O19Rik	3835	RIKEN cDNA 5430427O19 gene	2.15009	-0.450664	3.39105	0.00480526	0.0514631	-2.13291	0.743158	-1.40693
195434	Utp14b	3981	UTP14B small subunit processome component	-1.95361	-0.137471	-3.38793	0.00483423	0.0517301	-2.01091	-1.35143	0.602185
67711	Nsmce1	1066	NSE1 homolog, SMC5-SMC6 complex component	-0.431155	5.64635	-3.38751	0.00483809	0.0517301	-2.41895	5.45298	5.88414
16153	Il10	1306	interleukin 10	1.30426	1.90394	3.38606	0.00485165	0.051809	-1.92575	2.59094	1.28668
545864	Gm5879	1349	predicted gene 5879	-0.667941	5.32149	-3.38547	0.00485719	0.051809	-2.42475	4.99638	5.66432
26416	Mapk14	3788	mitogen-activated protein kinase 14	-0.321611	5.46851	-3.38545	0.00485734	0.051809	-2.74197	5.32475	5.64636
71673	Rnf215	1937	ring finger protein 215	0.493834	4.07267	3.38455	0.00486574	0.0518563	-2.27122	4.31737	3.82354
223697	Sun2	3809	Sad1 and UNC84 domain containing 2	-0.185294	7.96928	-3.3837	0.0048737	0.051899	-3.16884	7.87879	8.06408
50877	Neu3	3341	neuraminidase 3	0.595156	3.81787	3.38202	0.00488954	0.0520185	-2.3923	4.10794	3.51279
171395	Pkd1l1	7915	polycystic kidney disease 1 like 1	-5.71163	-4.91656	-3.38166	0.00489287	0.0520185	-3.71722	-7.69105	-1.97942
23834	Cdc6	4701	cell division cycle 6	1.52741	-0.274621	3.37968	0.00491155	0.0521748	-1.98067	0.455458	-1.07195
14284	Fosl2	5864	fos-like antigen 2	1.30368	0.730389	3.3783	0.00492468	0.0522718	-1.95271	1.2116	-0.0920796
70310	Plscr3	3152	phospholipid scramblase 3	-0.700703	2.35394	-3.37704	0.00493664	0.0523564	-2.06569	1.99578	2.69649
12189	Brca1	6648	breast cancer 1, early onset	1.03299	0.195316	3.37055	0.00499868	0.0529715	-1.9373	0.653512	-0.379482
218503	Fcho2	5119	FCH domain only 2	0.406274	4.07978	3.36837	0.00501967	0.0531334	-2.60062	4.25225	3.84598
22057	Tob1	2288	transducer of ErbB-2.1	-0.481737	4.14691	-3.36812	0.00502208	0.0531334	-2.36987	3.9168	4.39853
66601	Tmigd1	1366	transmembrane and immunoglobulin domain containing 1	5.68411	-3.45643	3.36729	0.00503017	0.0531761	-3.7695	-0.662515	-6.34662
20850	Stat5a	3888	signal transducer and activator of transcription 5A	-0.303227	5.21181	-3.36314	0.00507053	0.0535411	-2.74695	5.06554	5.36877
68190	Dubr	1815	Dppa2 upstream binding RNA	0.944638	2.70502	3.3629	0.00507288	0.0535411	-2.01764	3.07595	2.13131
16364	Irf4	4683	interferon regulatory factor 4	0.434786	3.8305	3.36242	0.0050775	0.0535468	-2.53589	4.02754	3.59276
18751	Prkcb	8830	protein kinase C, beta	-0.269656	4.60211	-3.36192	0.00508246	0.053556	-2.84641	4.46201	4.73167
20931	Surf2	1138	surfeit gene 2	-0.713257	4.34675	-3.36069	0.00509447	0.0536394	-2.19911	3.90766	4.62091
56758	Mbnl1	5809	muscleblind like splicing factor 1	0.288859	7.97183	3.36	0.00510122	0.0536673	-3.33164	8.09809	7.80923
56248	Ak3	2751	adenylate kinase 3	0.365524	4.68177	3.35854	0.00511564	0.0537315	-2.5606	4.86444	4.49892
67803	Limd2	2950	LIM domain containing 2	-0.199734	8.52138	-3.35851	0.00511595	0.0537315	-3.252	8.42725	8.62698
107448	Unc5a	3974	unc-5 netrin receptor A	1.4854	-0.0323765	3.35813	0.00511963	0.0537315	-2.01505	0.640308	-0.845093
12774	Ccr5	2926	chemokine (C-C motif) receptor 5	0.9916	1.46027	3.35755	0.0051254	0.053745	-1.96379	1.91466	0.923057
668409	Rpl31-ps11	377	ribosomal protein L31, pseudogene 11	-1.38416	3.86469	-3.3571	0.00512979	0.053745	-1.95865	3.24298	4.62714
73327	Pradc1	1296	protease-associated domain containing 1	1.11424	2.38338	3.35675	0.00513323	0.053745	-1.95408	2.9558	1.84157
70769	Nolc1	3636	nucleolar and coiled-body phosphoprotein 1	-0.32708	4.95377	-3.35624	0.00513829	0.053755	-2.69624	4.77883	5.10591
78334	Cdk19	5807	cyclin-dependent kinase 19	-0.300063	4.91731	-3.35547	0.00514589	0.0537691	-2.81066	4.7603	5.06036
68521	Fam189b	3059	family with sequence similarity 189, member B	-0.296493	5.72441	-3.35503	0.00515034	0.0537691	-2.79129	5.57805	5.87454
56327	Arl2	869	ADP-ribosylation factor-like 2	-1.16918	2.78098	-3.35486	0.00515195	0.0537691	-1.95783	2.18044	3.34962
382864	Colq	2835	collagen-like tail subunit (single strand of homotrimer) of asymmetric acetylcholinesterase	0.622891	3.00457	3.35262	0.00517427	0.0539591	-2.21646	3.30607	2.68318
53881	Slc5a3	10913	solute carrier family 5 (inositol transporters), member 3	0.501535	1.49683	3.35163	0.00518416	0.0539913	-2.31464	1.74591	1.24438
110198	Akr7a5	1648	aldo-keto reductase family 7, member A5 (aflatoxin aldehyde reductase)	-0.723916	3.28587	-3.35108	0.00518957	0.0539913	-2.1095	2.97276	3.69667
79043	Spsb3	2061	splA/ryanodine receptor domain and SOCS box containing 3	0.375554	5.15192	3.35092	0.00519119	0.0539913	-2.58593	5.35405	4.97849
11981	Atp9a	3529	ATPase, class II, type 9A	0.475053	3.81829	3.35066	0.00519385	0.0539913	-2.46703	4.07228	3.59723
26569	Slc27a4	4008	solute carrier family 27 (fatty acid transporter), member 4	-0.555782	2.90122	-3.34801	0.00522036	0.0542238	-2.30928	2.6488	3.20458
320100	Relt	2817	RELT tumor necrosis factor receptor	-0.440094	4.06261	-3.34663	0.00523426	0.0543252	-2.45788	3.85468	4.29478
18227	Nr4a2	3347	nuclear receptor subfamily 4, group A, member 2	1.41089	0.485424	3.34596	0.005241	0.0543516	-1.99027	1.10159	-0.309299
56632	Sphk2	4163	sphingosine kinase 2	-0.437803	3.58126	-3.34556	0.00524511	0.0543516	-2.47743	3.34073	3.77853
101490	Inpp5f	4740	inositol polyphosphate-5-phosphatase F	-0.297645	4.89835	-3.34492	0.00525151	0.0543749	-2.77723	4.74493	5.04258
16188	Il3ra	1394	interleukin 3 receptor, alpha chain	0.624717	3.90739	3.34397	0.0052612	0.0544322	-2.20287	4.23274	3.60802
20971	Sdc4	2460	syndecan 4	0.749135	2.69964	3.34043	0.00529719	0.0547613	-2.13194	3.11697	2.36784
13654	Egr2	2965	early growth response 2	0.439606	3.96169	3.33721	0.00533006	0.0550385	-2.47153	4.18895	3.74934
16551	Kif11	4819	kinesin family member 11	0.972275	1.80579	3.3367	0.00533531	0.0550385	-2.14264	2.44026	1.46798
74150	Slc35f5	2597	solute carrier family 35, member F5	3.57467	-1.20148	3.33658	0.00533661	0.0550385	-2.91514	0.344965	-3.22971
19260	Ptpn22	2728	protein tyrosine phosphatase, non-receptor type 22 (lymphoid)	0.343561	6.46819	3.3357	0.00534566	0.0550885	-2.92451	6.61553	6.27197
22324	Vav1	4168	vav 1 oncogene	-0.276465	5.8301	-3.33436	0.00535939	0.0551779	-2.92304	5.70053	5.977
29875	Iqgap1	7359	IQ motif containing GTPase activating protein 1	0.199805	6.70515	3.33404	0.00536276	0.0551779	-3.20721	6.80213	6.60233
100124675	Trbv13-2	340	T cell receptor beta, variable 13-2	-0.408346	7.7191	-3.33328	0.00537056	0.0552147	-2.61138	7.54178	7.95013
16803	Lbp	2525	lipopolysaccharide binding protein	-5.60437	-4.40882	-3.33203	0.00538355	0.0553049	-3.78504	-7.23295	-1.62858
217124	Ppp1r9b	4330	protein phosphatase 1, regulatory subunit 9B	-0.225143	7.03448	-3.33133	0.0053908	0.0553201	-3.13515	6.9189	7.14405
666704	Samd1	2071	sterile alpha motif domain containing 1	-0.518333	4.30048	-3.33107	0.00539348	0.0553201	-2.44153	4.06495	4.58328
11865	Arntl	2908	aryl hydrocarbon receptor nuclear translocator-like	0.443515	3.93068	3.32344	0.0054734	0.0560343	-2.48486	4.14213	3.69862
56490	Zbtb20	3145	zinc finger and BTB domain containing 20	0.789861	2.23745	3.32235	0.00548481	0.0560343	-2.1455	2.56794	1.77807
54638	Ccdc22	2256	coiled-coil domain containing 22	-0.485877	3.92364	-3.32214	0.00548712	0.0560343	-2.40015	3.67261	4.15849
100504048	Gm20033	978	predicted gene, 20033	-2.34188	0.971826	-3.32194	0.0054892	0.0560343	-2.47859	-0.177668	2.16421
213452	Dstyk	6385	dual serine/threonine and tyrosine protein kinase	0.602573	2.03255	3.32176	0.00549109	0.0560343	-2.31759	2.31926	1.71668
26992	Brd7	2370	bromodomain containing 7	-0.374959	5.23055	-3.32172	0.00549157	0.0560343	-2.69676	5.06521	5.44017
243420	Igkv1-135	362	immunoglobulin kappa variable 1-135	7.63536	-0.897347	3.32122	0.00549682	0.0560343	-3.73127	3.20464	-4.43072
24015	Abce1	3813	ATP-binding cassette, sub-family E (OABP), member 1	-0.309502	5.06828	-3.32117	0.00549733	0.0560343	-2.79709	4.91719	5.22669
66412	Arrdc4	3955	arrestin domain containing 4	0.626726	2.91211	3.31878	0.0055227	0.0562491	-2.36344	3.27881	2.65209
93691	Klf7	1344	Kruppel-like factor 7 (ubiquitous)	-0.856509	3.01474	-3.3156	0.00555668	0.0565512	-2.07855	2.55402	3.41053
78757	Rictor	9314	RPTOR independent companion of MTOR, complex 2	-0.314659	4.07886	-3.31514	0.00556159	0.0565572	-2.86068	3.91489	4.22955
67246	Resf1	6080	RIKEN cDNA 2810474O19 gene	0.260501	6.19262	3.31282	0.00558644	0.0567658	-3.11123	6.3109	6.0504
20874	Slk	7030	STE20-like kinase	0.352847	4.69495	3.31183	0.00559714	0.0567892	-2.90362	4.85607	4.50323
15959	Ifit3	1998	interferon-induced protein with tetratricopeptide repeats 3	-0.623658	3.53114	-3.31161	0.00559952	0.0567892	-2.29369	3.24597	3.86963
106585	Ankrd12	8991	ankyrin repeat domain 12	0.322546	4.21328	3.3114	0.00560174	0.0567892	-2.88326	4.36123	4.03869
67300	Cltc	6144	clathrin, heavy polypeptide (Hc)	0.250286	5.85868	3.3104	0.00561264	0.0568556	-3.06373	5.98083	5.73054
100040543	Gm2830	499	predicted gene 2830	-0.47663	6.381	-3.30898	0.00562798	0.0569409	-2.48942	6.11914	6.59577
55944	Eif3d	1910	eukaryotic translation initiation factor 3, subunit D	-0.330328	6.16719	-3.30881	0.00562975	0.0569409	-2.83878	6.01026	6.34059
11433	Acp5	1616	acid phosphatase 5, tartrate resistant	-0.333838	6.60872	-3.30527	0.0056683	0.0572866	-2.88028	6.4622	6.79604
104418	Dgkz	4373	diacylglycerol kinase zeta	-0.185627	7.59269	-3.302	0.00570414	0.0576043	-3.29351	7.5031	7.68873
217353	Tmc6	3144	transmembrane channel-like gene family 6	0.25026	6.54542	3.30065	0.00571898	0.0577097	-3.03728	6.67076	6.4205
56210	Rev1	4262	REV1, DNA directed polymerase	-0.70593	2.55257	-3.30015	0.00572452	0.0577211	-2.34012	2.19161	2.89754
100038725	Cep85l	2691	centrosomal protein 85-like	0.71024	2.6699	3.29851	0.00574263	0.0578281	-2.22457	3.08504	2.3748
414084	Tnip3	3769	TNFAIP3 interacting protein 3	2.33639	-0.631124	3.29839	0.00574396	0.0578281	-2.29004	0.296852	-2.03954
75847	Ispd	2690	isoprenoid synthase domain containing	-5.61539	-4.42216	-3.29671	0.0057626	0.0579713	-3.78828	-7.32427	-1.70887
14824	Grn	2333	granulin	0.504287	3.98809	3.29602	0.00577026	0.0580037	-2.47897	4.23968	3.7354
13732	Emp3	972	epithelial membrane protein 3	-0.332556	7.43474	-3.29232	0.00581157	0.0583133	-2.9212	7.27516	7.60772
216274	Cep290	8006	centrosomal protein 290	0.970548	0.435908	3.29208	0.00581427	0.0583133	-2.12388	0.802931	-0.167617
382686	3110053B16Rik	632	RIKEN cDNA 3110053B16 gene	-5.6467	-2.29734	-3.29206	0.00581441	0.0583133	-3.78612	-5.23466	0.412038
21780	Tfam	3918	transcription factor A, mitochondrial	-0.381249	4.3943	-3.29047	0.00583228	0.0583455	-2.73453	4.19271	4.57396
20788	Srebf2	4570	sterol regulatory element binding factor 2	-0.221246	6.55894	-3.29038	0.00583331	0.0583455	-3.14688	6.45199	6.67324
20810	Srm	1328	spermidine synthase	-0.493805	4.60417	-3.29028	0.00583439	0.0583455	-2.44202	4.34071	4.83451
11871	Art2a-ps	1257	ADP-ribosyltransferase 2a, pseudogene	0.741685	4.01351	3.28999	0.00583772	0.0583455	-2.29517	4.29719	3.55551
547127	Tmem181b-ps	4710	transmembrane protein 181B, pseudogene	-0.551061	3.91748	-3.28979	0.0058399	0.0583455	-2.69023	3.58257	4.13363
18104	Nqo1	1552	NAD(P)H dehydrogenase, quinone 1	5.30203	-1.3454	3.28478	0.00589655	0.0588667	-3.56595	0.976404	-4.32563
74015	Fcho1	3399	FCH domain only 1	0.267111	5.91881	3.28286	0.00591842	0.0590105	-2.98838	6.0557	5.78859
544752	Tug1	6675	taurine upregulated gene 1	0.286353	4.80185	3.28273	0.00591998	0.0590105	-2.96486	4.93314	4.64678
57740	Stk32c	2279	serine/threonine kinase 32C	1.52066	0.657689	3.28182	0.00593036	0.0590691	-2.1494	1.34412	-0.17654
17921	Myo7a	7606	myosin VIIA	0.933069	0.288943	3.28108	0.00593882	0.0591084	-2.11382	0.693825	-0.239244
54139	Irf6	4125	interferon regulatory factor 6	-0.512124	2.7824	-3.28009	0.00595017	0.0591722	-2.4181	2.51819	3.03031
11630	Crybg1	7416	crystallin beta-gamma domain containing 1	-0.285687	4.524	-3.27953	0.00595653	0.0591722	-2.94912	4.37459	4.66028
19358	Rad23a	2074	RAD23 homolog A, nucleotide excision repair protein	-0.387534	5.20615	-3.27934	0.00595878	0.0591722	-2.73381	5.0372	5.42474
208043	Setd1b	8681	SET domain containing 1B	-0.295471	4.35126	-3.27537	0.0060045	0.059581	-2.96627	4.21655	4.51202
66143	Eef1e1	1039	eukaryotic translation elongation factor 1 epsilon 1	-0.646406	4.18159	-3.27379	0.00602284	0.0597144	-2.29805	3.81833	4.46474
16452	Jak2	5030	Janus kinase 2	0.272586	5.77961	3.27277	0.00603465	0.0597144	-3.07686	5.90909	5.6365
50995	Uba2	2524	ubiquitin-like modifier activating enzyme 2	-0.297471	5.85842	-3.27259	0.00603678	0.0597144	-2.92444	5.69888	5.99635
625054	Gm6548	2041	eukaryotic translation elongation factor 1 alpha 1 pseudogene	-0.33084	6.70475	-3.27199	0.00604374	0.0597144	-3.01704	6.53152	6.86236
68047	Mpnd	1701	MPN domain containing	-0.419663	5.32229	-3.27186	0.00604522	0.0597144	-2.71334	5.1192	5.53887
15381	Hnrnpc	2844	heterogeneous nuclear ribonucleoprotein C	-0.261675	6.44732	-3.27186	0.0060453	0.0597144	-3.0536	6.32305	6.58472
230088	Fam214b	3495	family with sequence similarity 214, member B	0.642379	2.28839	3.26938	0.00607424	0.0599551	-2.28093	2.60525	1.96287
12316	Aspm	9866	asp (abnormal spindle)-like, microcephaly associated (Drosophila)	1.32383	-0.282657	3.26773	0.00609359	0.0601008	-2.11648	0.458754	-0.86508
93737	Pard6g	3143	par-6 family cell polarity regulator gamma	-0.578312	2.78725	-3.26625	0.006111	0.0601863	-2.3562	2.49029	3.0686
626391	Zfp951	2903	zinc finger protein 951	1.006	1.36639	3.26621	0.00611145	0.0601863	-2.11097	1.91881	0.912811
30944	Zfp354c	5367	zinc finger protein 354C	-1.18637	0.0726423	-3.26581	0.00611616	0.0601874	-2.10327	-0.569374	0.616996
20520	Slc22a5	3105	solute carrier family 22 (organic cation transporter), member 5	-0.509783	3.4798	-3.26419	0.00613525	0.0603299	-2.51069	3.24329	3.75307
414091	A630001O12Rik	2546	RIKEN cDNA A630001O12 gene	5.5565	-4.40345	3.26005	0.0061844	0.0607613	-3.81172	-1.68839	-7.2449
18536	Pcm1	8381	pericentriolar material 1	0.344397	4.17439	3.25935	0.00619272	0.0607613	-2.95849	4.32264	3.97825
22272	Uqcrq	499	ubiquinol-cytochrome c reductase, complex III subunit VII	-0.494838	6.56512	-3.25933	0.00619303	0.0607613	-2.62354	6.34513	6.83997
73710	Tubb2b	1922	tubulin, beta 2B class IIB	-2.22817	0.0961164	-3.25764	0.00621319	0.0609134	-2.51659	-0.934396	1.29378
69698	Slc52a3	2766	solute carrier protein family 52, member 3	0.838971	2.19495	3.25647	0.00622723	0.0610055	-2.22234	2.66456	1.82558
104175	Sbk1	4092	SH3-binding kinase 1	-0.293775	4.97576	-3.25598	0.00623314	0.0610177	-2.92325	4.82632	5.12009
67729	Mansc1	2376	MANSC domain containing 1	0.744633	2.50044	3.25551	0.00623878	0.0610272	-2.23827	2.91398	2.16935
218772	Rarb	2775	retinoic acid receptor, beta	-5.97905	-3.60057	-3.25487	0.00624648	0.061057	-3.7573	-6.77479	-0.795737
15985	Cd79b	1198	CD79B antigen	0.610454	4.14455	3.25257	0.00627419	0.0612821	-2.37603	4.49232	3.88186
72650	2810006K23Rik	2872	RIKEN cDNA 2810006K23 gene	-0.860485	1.80794	-3.2514	0.00628841	0.0613643	-2.17618	1.39107	2.25156
16071	Igkc	320	immunoglobulin kappa constant	1.6801	4.31896	3.2511	0.00629197	0.0613643	-2.12679	4.98112	3.30102
66973	Mrps18b	1053	mitochondrial ribosomal protein S18B	-0.922845	3.3091	-3.25051	0.00629922	0.0613886	-2.1885	2.80313	3.72597
224132	Dirc2	4554	disrupted in renal carcinoma 2 (human)	-0.512602	2.64479	-3.25013	0.00630384	0.0613886	-2.47595	2.38618	2.89878
329731	Fam19a3	4317	family with sequence similarity 19, member A3	1.45441	-0.120134	3.24871	0.00632111	0.0614813	-2.17429	0.683717	-0.770694
116940	Tgs1	4328	trimethylguanosine synthase 1	-0.423064	3.3678	-3.24857	0.00632279	0.0614813	-2.62642	3.15801	3.58107
54375	Azin1	5028	antizyme inhibitor 1	0.295876	4.63746	3.24775	0.00633278	0.0614813	-2.93248	4.785	4.48913
53817	Ddx39b	1758	DEAD (Asp-Glu-Ala-Asp) box polypeptide 39B	-0.236176	7.40135	-3.24754	0.00633534	0.0614813	-3.14219	7.28209	7.51826
15978	Ifng	1207	interferon gamma	1.38128	2.07468	3.24742	0.00633683	0.0614813	-2.14133	2.71373	1.33245
777654	Ighj2	48	immunoglobulin heavy joining 2	1.99466	5.68407	3.24696	0.00634248	0.0614906	-2.34265	6.53681	4.54216
18016	Nf2	5298	neurofibromin 2	0.319545	4.28614	3.24586	0.00635585	0.0615747	-2.88447	4.44187	4.12232
666348	Apol7e	2227	apolipoprotein L 7e	-0.644821	3.61799	-3.24422	0.00637607	0.0616805	-2.47337	3.29525	3.94007
16716	Ky	5449	kyphoscoliosis peptidase	1.86952	-0.957264	3.24421	0.0063762	0.0616805	-2.28303	-0.128145	-1.99766
217304	Cd300lb	2880	CD300 molecule like family member B	5.53978	-4.68861	3.24335	0.00638676	0.0617371	-3.83018	-1.88296	-7.42273
381605	Tbc1d2	4305	TBC1 domain family, member 2	1.09938	0.513076	3.23998	0.00642834	0.0620394	-2.14384	1.10471	0.00533001
242705	E2f2	4739	E2F transcription factor 2	0.351806	4.26499	3.23963	0.00643264	0.0620394	-2.86118	4.43452	4.08271
74776	Ppa2	1211	pyrophosphatase (inorganic) 2	-0.625517	4.16834	-3.23953	0.00643391	0.0620394	-2.40723	3.80722	4.43273
268373	Ppia	736	peptidylprolyl isomerase A	-0.625325	4.76806	-3.23928	0.00643698	0.0620394	-2.38292	4.46435	5.08968
230757	5730409E04Rik	2855	RIKEN cDNA 5730409E04Rik gene	1.69345	0.299672	3.23761	0.00645784	0.0621947	-2.24862	1.29533	-0.398122
56516	Rbms2	5609	RNA binding motif, single stranded interacting protein 2	-0.428616	2.97319	-3.23657	0.00647073	0.0622572	-2.64412	2.77473	3.20334
101540	Prkd2	3757	protein kinase D2	-0.234165	6.67034	-3.23632	0.00647384	0.0622572	-3.2226	6.5578	6.79196
66300	Inafm1	1680	InaF motif containing 1	-0.533204	3.9382	-3.23538	0.00648563	0.0623245	-2.4698	3.68722	4.22043
381802	Tsen2	1774	tRNA splicing endonuclease subunit 2	-1.19001	1.71235	-3.235	0.00649035	0.0623245	-2.15168	1.05513	2.24514
14151	Fech	2901	ferrochelatase	-0.499252	3.54484	-3.23413	0.0065013	0.062384	-2.56023	3.27686	3.77611
243906	Zfp14	3491	zinc finger protein 14	-1.2009	0.829388	-3.23034	0.00654893	0.062795	-2.15993	0.224524	1.42542
353258	Ltv1	1769	LTV1 ribosome biogenesis factor	-0.493779	4.43944	-3.22791	0.00657962	0.0630431	-2.61626	4.20189	4.69567
12608	Cebpb	1504	CCAAT/enhancer binding protein (C/EBP), beta	0.589985	4.04947	3.22567	0.0066081	0.0632696	-2.47605	4.37387	3.78389
319901	Dsel	5763	dermatan sulfate epimerase-like	0.951337	0.623578	3.22291	0.00664338	0.063561	-2.20947	1.09576	0.144421
16398	Itga2	4218	integrin alpha 2	0.737959	1.70564	3.2184	0.00670141	0.0640694	-2.31174	2.0238	1.28585
106522	Pkdcc	2454	protein kinase domain containing, cytoplasmic	1.8403	0.0822382	3.21801	0.00670638	0.0640701	-2.37717	1.07547	-0.764826
72106	Jmjd8	2092	jumonji domain containing 8	-0.598385	3.32729	-3.21517	0.00674322	0.0643751	-2.44168	3.02038	3.61877
16822	Lcp2	3348	lymphocyte cytosolic protein 2	0.208363	7.12194	3.21438	0.00675353	0.0643941	-3.31192	7.22536	7.01699
50935	St6galnac6	2585	ST6 (alpha-N-acetyl-neuraminyl-2,3-beta-galactosyl-1,3)-N-acetylgalactosaminide alpha-2,6-sialyltransferase 6	1.29031	1.30238	3.21426	0.00675504	0.0643941	-2.18794	1.92044	0.630129
63955	Cables1	3343	CDK5 and Abl enzyme substrate 1	2.41411	-0.894121	3.21372	0.0067621	0.0644145	-2.58989	0.235229	-2.17888
74178	Stk40	3861	serine/threonine kinase 40	0.370716	4.69343	3.21289	0.0067729	0.0644235	-2.93782	4.89296	4.52224
20130	Rras	946	related RAS viral (r-ras) oncogene	0.764889	4.10368	3.21274	0.00677492	0.0644235	-2.36112	4.52513	3.76024
24086	Tlk2	5475	tousled-like kinase 2 (Arabidopsis)	-0.339789	3.86482	-3.21252	0.0067778	0.0644235	-2.87338	3.69803	4.03782
270106	Rpl13	780	ribosomal protein L13	-0.632838	5.01387	-3.21048	0.00680446	0.06463	-2.50939	4.71583	5.34866
18451	P4ha1	4043	procollagen-proline, 2-oxoglutarate 4-dioxygenase (proline 4-hydroxylase), alpha 1 polypeptide	-0.347583	4.47066	-3.20445	0.00688408	0.0653389	-2.92251	4.2903	4.63789
18844	Plxna1	9028	plexin A1	-0.529494	1.69016	-3.20402	0.00688971	0.065345	-2.56595	1.44627	1.97576
14534	Kat2a	3048	K(lysine) acetyltransferase 2A	-0.339768	4.75102	-3.20315	0.0069014	0.0653978	-2.89919	4.57075	4.91051
14236	Foxn2	5084	forkhead box N2	0.339829	4.20118	3.20269	0.00690747	0.0653978	-2.9389	4.36749	4.02766
75991	Slain2	4897	SLAIN motif family, member 2	0.297928	4.86303	3.20248	0.00691026	0.0653978	-3.05234	5.00649	4.70856
17215	Mcm3	2886	minichromosome maintenance complex component 3	0.366844	4.62725	3.20208	0.00691564	0.0654014	-2.86031	4.8291	4.46226
108912	Cdca2	3932	cell division cycle associated 2	1.71291	0.181736	3.19966	0.00694798	0.0656599	-2.22702	1.12491	-0.588002
19654	Rbm6	3989	RNA binding motif protein 6	-0.326532	4.84008	-3.19926	0.00695335	0.0656632	-2.99953	4.66097	4.9875
381406	Trp53rka	1868	transformation related protein 53 regulating kinase A	-0.591358	3.85568	-3.19696	0.00698421	0.0659058	-2.55736	3.51983	4.11119
13557	E2f3	5097	E2F transcription factor 3	0.624757	1.85226	3.1966	0.0069891	0.0659058	-2.43608	2.13037	1.50561
383619	Aim2	2541	absent in melanoma 2	0.461028	4.62304	3.19484	0.00701279	0.0660816	-2.83452	4.81139	4.35036
11947	Atp5b	1879	ATP synthase, H+ transporting mitochondrial F1 complex, beta subunit	-0.229339	8.55069	-3.19378	0.00702718	0.0661562	-3.45431	8.44717	8.67651
74340	Ahcyl2	5385	S-adenosylhomocysteine hydrolase-like 2	-0.270616	5.42791	-3.19351	0.0070308	0.0661562	-3.18744	5.30284	5.57345
70930	Nol8	4242	nucleolar protein 8	-0.41444	3.79531	-3.19101	0.00706482	0.0663359	-2.82124	3.55792	3.97236
72640	Mex3a	5776	mex3 RNA binding family member A	-1.16888	-0.00868169	-3.19093	0.00706581	0.0663359	-2.223	-0.583681	0.5852
18140	Uhrf1	3651	ubiquitin-like, containing PHD and RING finger domains, 1	0.614698	2.5123	3.19057	0.00707074	0.0663359	-2.48395	2.86723	2.25254
209361	Taf3	4805	TATA-box binding protein associated factor 3	-0.487834	3.05138	-3.19031	0.00707426	0.0663359	-2.69529	2.79484	3.28268
100042480	Nhsl2	12971	NHS-like 2	0.953953	0.347802	3.19024	0.00707522	0.0663359	-2.41201	0.890066	-0.0638874
20720	Serpine2	2055	serine (or cysteine) peptidase inhibitor, clade E, member 2	-5.89522	-2.52216	-3.1894	0.00708665	0.0663956	-3.76897	-5.61877	0.276447
100503907	Gm19955	2184	predicted gene, 19955	5.43215	-4.29849	3.18855	0.00709828	0.066457	-3.84989	-1.59148	-7.02364
71728	Stk11ip	4458	serine/threonine kinase 11 interacting protein	0.444821	3.38186	3.18755	0.00711202	0.066538	-2.75576	3.584	3.13918
268470	Ube2z	3974	ubiquitin-conjugating enzyme E2Z	0.320662	5.12248	3.1866	0.00712511	0.0666129	-3.07516	5.29294	4.97228
100861712	NA	1596	NA	1.00335	2.11819	3.18489	0.0071486	0.0667849	-2.2422	2.59105	1.58769
243300	Nyap1	3516	neuronal tyrosine-phosphorylated phosphoinositide 3-kinase adaptor 1	1.19744	0.795069	3.18391	0.00716219	0.0668405	-2.23481	1.51759	0.320152
319448	Fndc3a	6136	fibronectin type III domain containing 3A	0.390364	3.69343	3.18372	0.00716477	0.0668405	-2.92711	3.85843	3.46806
633188	Gm20762	546	predicted gene, 20762	-0.867972	4.07626	-3.18289	0.00717621	0.0668996	-2.28205	3.62562	4.49359
19043	Ppm1b	5035	protein phosphatase 1B, magnesium dependent, beta isoform	-0.290609	4.72416	-3.18158	0.00719431	0.0670207	-3.07382	4.58184	4.87245
100047282	Gm20568	210	predicted gene, 20568	-1.1014	4.8568	-3.1809	0.00720382	0.0670615	-2.2402	4.27049	5.37188
67886	Camsap2	7823	calmodulin regulated spectrin-associated protein family, member 2	-0.48053	2.47841	-3.17993	0.00721732	0.0671105	-2.74402	2.23745	2.71798
68526	Gpr155	5079	G protein-coupled receptor 155	0.518372	2.65868	3.17978	0.00721933	0.0671105	-2.64984	2.89519	2.37682
11983	Atpif1	539	ATPase inhibitory factor 1	0.510608	5.7718	3.17857	0.00723618	0.0672195	-2.6235	6.00899	5.49838
11846	Arg1	1477	arginase, liver	-5.40473	-3.70833	-3.17728	0.00725425	0.0673283	-3.8466	-6.45933	-1.05461
217011	Nle1	1767	notchless homolog 1 (Drosophila)	-0.578424	3.90309	-3.17689	0.00725973	0.0673283	-2.5869	3.57025	4.14867
240921	NA	2951	predicted gene 4955	-0.291972	5.66753	-3.17663	0.00726332	0.0673283	-3.11384	5.52058	5.81255
11492	Adam19	6388	a disintegrin and metallopeptidase domain 19 (meltrin beta)	0.285329	5.47355	3.17583	0.00727461	0.0673853	-3.26865	5.61005	5.32472
11792	Apex1	1307	apurinic/apyrimidinic endonuclease 1	-0.676167	3.5099	-3.17517	0.00728385	0.0674233	-2.40937	3.17316	3.84933
24132	Zfp53	3079	zinc finger protein 53	0.421183	4.21573	3.17379	0.00730318	0.0675523	-2.84684	4.436	4.01482
225164	Mib1	3793	mindbomb E3 ubiquitin protein ligase 1	0.50479	3.15566	3.17344	0.00730811	0.0675523	-2.679	3.39002	2.88524
110033	Kif22	2064	kinesin family member 22	0.955778	2.71516	3.17248	0.00732169	0.0676116	-2.38605	3.30539	2.34961
73130	Tmed5	3751	transmembrane p24 trafficking protein 5	0.348051	4.40837	3.1719	0.00732987	0.0676116	-2.95047	4.59883	4.25078
56321	Aatf	1800	apoptosis antagonizing transcription factor	-0.411911	4.77444	-3.17189	0.00733001	0.0676116	-2.80137	4.54828	4.96019
14159	Fes	2762	feline sarcoma oncogene	3.03609	-1.10027	3.17026	0.00735303	0.0677509	-2.90953	0.355865	-2.68023
677289	Prr33	2245	proline rich 33	0.687565	3.12486	3.17009	0.00735546	0.0677509	-2.50429	3.39027	2.7027
16995	Ltb4r1	1392	leukotriene B4 receptor 1	0.96265	2.39318	3.16909	0.00736971	0.0677957	-2.27335	2.85981	1.89716
74645	Tent5c	2029	family with sequence similarity 46, member C	0.343382	5.75954	3.16902	0.00737068	0.0677957	-3.04775	5.93842	5.59503
57778	Fmnl1	3873	formin-like 1	0.168033	7.99445	3.16783	0.00738756	0.0679034	-3.59408	8.07961	7.91158
17220	Mcm7	2396	minichromosome maintenance complex component 7	-0.383539	4.73114	-3.16602	0.00741342	0.0680498	-2.89214	4.53256	4.9161
268697	Ccnb1	2316	cyclin B1	2.20861	-0.162472	3.16599	0.00741388	0.0680498	-2.54055	0.841432	-1.36718
54447	Asah2	4823	N-acylsphingosine amidohydrolase 2	0.702311	1.47061	3.16368	0.00744704	0.0682982	-2.40289	1.81142	1.1091
18220	Nucb1	2639	nucleobindin 1	0.298843	6.47929	3.16321	0.0074537	0.0682982	-3.2488	6.6446	6.34576
71914	Antxr2	3751	anthrax toxin receptor 2	0.336782	4.38507	3.16286	0.00745876	0.0682982	-2.96302	4.54718	4.2104
26920	Cntrl	7792	centriolin	0.292383	5.25908	3.16265	0.00746181	0.0682982	-3.30531	5.3862	5.09382
13041	Ctsw	1232	cathepsin W	0.39751	5.46053	3.16122	0.00748231	0.068438	-2.8533	5.64757	5.25006
56095	Ftsj3	2865	FtsJ RNA methyltransferase homolog 3 (E. coli)	-0.351071	4.99055	-3.16082	0.00748817	0.0684439	-3.0099	4.80821	5.15928
252972	Tpcn1	4648	two pore channel 1	-0.306883	4.45749	-3.16021	0.00749691	0.068476	-3.0432	4.30883	4.61571
56792	Stap1	1136	signal transducing adaptor family member 1	0.47027	4.99744	3.15933	0.00750971	0.068545	-2.72702	5.26337	4.7931
328232	Gfod1	6654	glucose-fructose oxidoreductase domain containing 1	0.503875	2.27603	3.15871	0.00751874	0.0685797	-2.6904	2.54509	2.04121
53310	Dlg3	5636	discs, large homolog 3 (Drosophila)	-0.576231	2.3551	-3.15736	0.00753824	0.0687097	-2.64789	2.12263	2.69886
16438	Itpr1	9877	inositol 1,4,5-trisphosphate receptor 1	0.351261	3.52084	3.15601	0.00755788	0.0688212	-3.08079	3.67739	3.32613
19294	Nectin2	3444	nectin cell adhesion molecule 2	-5.30973	-3.76424	-3.15559	0.00756407	0.0688212	-3.80314	-6.49055	-1.18082
237886	Slfn9	3856	schlafen 9	0.565057	2.83435	3.15544	0.00756624	0.0688212	-2.64368	3.08643	2.52137
230082	Nol6	4483	nucleolar protein family 6 (RNA-associated)	-0.313569	4.37519	-3.15493	0.00757369	0.0688412	-3.02712	4.22024	4.53381
15002	H2-Ob	2670	histocompatibility 2, O region beta locus	-0.478016	3.69336	-3.14707	0.0076893	0.0698137	-2.73178	3.42295	3.90096
12018	Bak1	2002	BCL2-antagonist/killer 1	0.359015	5.33322	3.14693	0.00769133	0.0698137	-3.00119	5.51494	5.15593
621119	Rps11-ps1	544	ribosomal protein S11, pseudogene 1	-0.352508	7.4881	-3.14647	0.00769823	0.0698278	-3.05687	7.32196	7.67447
76843	Dtl	4202	denticleless E3 ubiquitin protein ligase	0.994495	0.763294	3.14538	0.00771446	0.0698885	-2.31141	1.20601	0.211515
242864	Napepld	3673	N-acyl phosphatidylethanolamine phospholipase D	-1.0273	1.1196	-3.1453	0.00771559	0.0698885	-2.32313	0.512865	1.54016
236848	Tmem185a	1989	transmembrane protein 185A	0.494754	3.84803	3.14375	0.00773861	0.0700486	-2.67751	4.11369	3.61894
23885	Gmcl1	2944	germ cell-less, spermatogenesis associated 1	-0.375634	4.31637	-3.14105	0.0077791	0.0703664	-2.91467	4.11559	4.49123
24014	Rnasel	4758	ribonuclease L (2', 5'-oligoisoadenylate synthetase-dependent)	0.319765	4.42517	3.13854	0.0078168	0.0706587	-3.08574	4.58199	4.26223
103468	Nup107	3092	nucleoporin 107	-0.372407	4.23994	-3.13756	0.00783162	0.0707438	-2.91993	4.05935	4.43175
59035	Carm1	3220	coactivator-associated arginine methyltransferase 1	-0.375523	4.10993	-3.13641	0.00784892	0.0708512	-2.90704	3.93109	4.30662
11848	Rhoa	2126	ras homolog family member A	-0.232773	7.63668	-3.13558	0.00786147	0.0708717	-3.43933	7.53001	7.76278
83493	Sacm1l	3433	SAC1 suppressor of actin mutations 1-like (yeast)	0.316245	4.89283	3.13555	0.00786201	0.0708717	-3.09044	5.04591	4.72966
27354	Nbn	2491	nibrin	-0.546664	3.41059	-3.13456	0.00787699	0.0709579	-2.6629	3.16659	3.71325
66446	Exosc7	1037	exosome component 7	-0.516396	4.65811	-3.1342	0.00788244	0.0709583	-2.66336	4.41032	4.92672
73824	Snhg6	407	small nucleolar RNA host gene 6	-0.799842	4.89798	-3.13307	0.00789965	0.0710643	-2.43057	4.46414	5.26398
14782	Gsr	2672	glutathione reductase	0.480646	4.44646	3.13271	0.00790511	0.0710646	-2.92917	4.72315	4.2425
212880	Ddx46	5673	DEAD (Asp-Glu-Ala-Asp) box polypeptide 46	0.273706	5.4663	3.13033	0.00794153	0.0713431	-3.32679	5.5944	5.3207
22678	Zfp2	3088	zinc finger protein 2	-3.47803	-1.52644	-3.12959	0.0079529	0.0713962	-3.13798	-3.52926	-0.0512352
227937	Pkp4	4614	plakophilin 4	-0.444676	3.113	-3.12913	0.00795983	0.0714015	-2.81381	2.86508	3.30976
16516	Kcnj15	5206	potassium inwardly-rectifying channel, subfamily J, member 15	1.81788	-0.798086	3.12876	0.0079656	0.0714015	-2.4192	-0.124401	-1.94228
100217420	Snora81	164	small nucleolar RNA, H/ACA box 81	1.62394	4.2287	3.12848	0.00796984	0.0714015	-2.41771	4.94409	3.32015
226499	Odr4	3242	cDNA sequence BC003331	0.490551	3.20727	3.12714	0.0079904	0.0715367	-2.72373	3.47845	2.9879
18019	Nfatc2	8348	nuclear factor of activated T cells, cytoplasmic, calcineurin dependent 2	0.28132	4.33225	3.12622	0.00800466	0.0715769	-3.23902	4.47546	4.19414
66977	Nuf2	2405	NUF2, NDC80 kinetochore complex component	1.14249	1.22317	3.12606	0.00800712	0.0715769	-2.32746	1.83748	0.694985
225651	Mppe1	2007	metallophosphoesterase 1	-0.337133	5.43628	-3.12579	0.00801128	0.0715769	-3.06279	5.2548	5.59193
12522	Cd83	2145	CD83 antigen	0.310438	5.95429	3.12317	0.00805187	0.0718421	-3.18528	6.09776	5.78732
66892	Eif4e3	2513	eukaryotic translation initiation factor 4E member 3	0.410322	4.1333	3.12317	0.00805194	0.0718421	-2.85985	4.32368	3.91335
110611	Hdlbp	6238	high density lipoprotein (HDL) binding protein	-0.286193	4.79913	-3.12176	0.00807377	0.0719879	-3.25481	4.64555	4.93174
76041	Ccdc125	2705	coiled-coil domain containing 125	0.481665	3.96918	3.12024	0.0080975	0.0721504	-2.85253	4.18233	3.70067
69548	2310015A10Rik	4845	RIKEN cDNA 2310015A10 gene	0.411948	3.53547	3.11538	0.00817371	0.0727364	-2.95119	3.71043	3.29848
76650	Srxn1	2583	sulfiredoxin 1 homolog (S. cerevisiae)	1.16776	1.12339	3.11534	0.00817437	0.0727364	-2.34518	1.60117	0.433417
16561	Kif1b	14849	kinesin family member 1B	-0.328515	3.28593	-3.11166	0.00823258	0.0731723	-3.22764	3.13477	3.46329
269275	Acvr1c	9049	activin A receptor, type IC	-4.58851	-3.41152	-3.11153	0.00823454	0.0731723	-3.46605	-6.11119	-1.52268
65967	Eefsec	2679	eukaryotic elongation factor, selenocysteine-tRNA-specific	-0.433178	3.9091	-3.11051	0.00825085	0.0732676	-2.85164	3.7101	4.14328
68066	Slc25a39	1674	solute carrier family 25, member 39	-0.395629	5.01721	-3.10838	0.00828476	0.0735189	-2.95218	4.81942	5.21505
13655	Egr3	1416	early growth response 3	0.534897	4.21559	3.10746	0.00829939	0.0735988	-2.71775	4.45895	3.92405
53599	Cd164	2830	CD164 antigen	0.21711	7.00737	3.10457	0.00834578	0.0739601	-3.46291	7.11174	6.89463
30941	Usp21	2185	ubiquitin specific peptidase 21	-0.43656	4.24822	-3.10243	0.00838034	0.0742161	-2.87753	4.03316	4.46972
73422	Prox2	2682	prospero homeobox 2	-2.23278	-0.381285	-3.10179	0.00839066	0.0742573	-2.71956	-1.3893	0.843488
19732	Rgl2	2940	ral guanine nucleotide dissociation stimulator-like 2	-0.305253	5.19549	-3.10035	0.00841401	0.0743744	-3.17171	5.04498	5.35023
208691	Eif5a2	4992	eukaryotic translation initiation factor 5A2	0.555694	2.04286	3.10008	0.00841839	0.0743744	-2.64854	2.32158	1.76589
22390	Wee1	3419	WEE 1 homolog 1 (S. pombe)	1.05144	1.19116	3.09992	0.00842092	0.0743744	-2.39286	1.83235	0.78091
27984	Efhd2	2381	EF hand domain containing 2	0.330056	5.1164	3.09944	0.00842866	0.0743926	-3.09837	5.27602	4.94597
12767	Cxcr4	1814	chemokine (C-X-C motif) receptor 4	0.456265	5.34373	3.09826	0.00844795	0.0744752	-3.06607	5.60583	5.14957
11651	Akt1	2690	thymoma viral proto-oncogene 1	0.259216	6.17607	3.09817	0.0084494	0.0744752	-3.32781	6.31384	6.05462
22142	Tuba1a	1591	tubulin, alpha 1A	-0.565916	4.01731	-3.09752	0.00845995	0.0745181	-2.72303	3.78845	4.35436
17160	Man2b2	3434	mannosidase 2, alpha B2	0.294007	5.08772	3.09664	0.00847428	0.0745475	-3.20168	5.22973	4.93572
449521	Zfp213	2674	zinc finger protein 213	-0.523502	3.31947	-3.09662	0.00847467	0.0745475	-2.7393	3.08314	3.60665
244237	Tnfrsf26	2977	tumor necrosis factor receptor superfamily, member 26	0.428324	4.16957	3.09451	0.00850915	0.0748006	-2.97477	4.34906	3.92074
213990	Agap3	4126	ArfGAP with GTPase domain, ankyrin repeat and PH domain 3	-0.40406	4.16586	-3.09282	0.00853701	0.074979	-3.07783	3.97441	4.37847
71393	Kctd6	1649	potassium channel tetramerisation domain containing 6	-1.17151	2.00812	-3.09214	0.0085482	0.074979	-2.39198	1.37359	2.5451
52837	Tmx4	5148	thioredoxin-related transmembrane protein 4	0.381263	3.3975	3.09203	0.00854998	0.074979	-2.9845	3.58249	3.20122
380753	Atxn7l1	4278	ataxin 7-like 1	0.348781	4.12345	3.09159	0.00855727	0.074979	-3.08332	4.29685	3.94807
223433	Otulinl	3068	family with sequence similarity 105, member A	-0.303844	6.02674	-3.09154	0.00855808	0.074979	-3.34675	5.8728	6.17664
67973	Mphosph10	2202	M-phase phosphoprotein 10 (U3 small nucleolar ribonucleoprotein)	-0.438903	4.06644	-3.09077	0.00857083	0.0750406	-2.85965	3.86014	4.29904
77011	Ticrr	7199	TOPBP1-interacting checkpoint and replication regulator	1.14686	-0.365968	3.08841	0.0086098	0.0753314	-2.38865	0.201224	-0.945633
209039	Tns2	4707	tensin 2	1.45574	-0.321662	3.08648	0.00864196	0.075496	-2.4309	0.49993	-0.95581
503610	Zdhhc18	2847	zinc finger, DHHC domain containing 18	0.225895	6.97455	3.08635	0.00864404	0.075496	-3.49373	7.09175	6.86585
21981	Ppp1r13b	4333	protein phosphatase 1, regulatory (inhibitor) subunit 13B	-0.311212	4.66135	-3.08624	0.0086459	0.075496	-3.20329	4.50857	4.81978
68816	Ppil1	1215	peptidylprolyl isomerase (cyclophilin)-like 1	0.391563	5.29328	3.0857	0.00865486	0.0755186	-2.95449	5.48526	5.0937
100041478	NA	522	predicted pseudogene 3362	-0.398043	6.79818	-3.08539	0.00866002	0.0755186	-3.0167	6.62477	7.02281
58801	Pmaip1	2654	phorbol-12-myristate-13-acetate-induced protein 1	0.881062	2.28174	3.08467	0.00867205	0.0755732	-2.53529	2.71612	1.83506
66911	Nudt16l1	1269	nudix (nucleoside diphosphate linked moiety X)-type motif 16-like 1	-0.398097	5.29208	-3.08353	0.00869124	0.0756196	-2.97132	5.09959	5.49769
217653	Mis18bp1	4017	MIS18 binding protein 1	1.42293	-0.111585	3.08343	0.00869288	0.0756196	-2.42981	0.675935	-0.746991
216984	Evi2b	3971	ecotropic viral integration site 2b	0.316566	4.44629	3.08332	0.0086947	0.0756196	-3.14284	4.59846	4.28189
54127	Rps28	328	ribosomal protein S28	-1.15963	4.04121	-3.08275	0.00870423	0.0756294	-2.3968	3.47925	4.63889
69804	Tmem147	868	transmembrane protein 147	-0.531713	4.98763	-3.08256	0.00870737	0.0756294	-2.77243	4.75412	5.28584
227737	Fam129b	3693	family with sequence similarity 129, member B	0.952702	1.88633	3.08191	0.00871837	0.0756488	-2.55308	2.4309	1.47819
16543	Mdfic	3435	MyoD family inhibitor domain containing	0.337354	5.0608	3.08174	0.00872115	0.0756488	-3.22483	5.21361	4.87626
110829	Lims1	4941	LIM and senescent cell antigen-like domains 1	0.276928	4.78479	3.07931	0.00876217	0.0759543	-3.27502	4.91876	4.64183
73158	Larp1	6617	La ribonucleoprotein domain family, member 1	-0.235251	5.41802	-3.0781	0.00878261	0.0760811	-3.4544	5.30429	5.53954
70059	Degs2	3574	delta(4)-desaturase, sphingolipid 2	-0.80602	2.64753	-3.07546	0.00882747	0.0764191	-2.714	2.12009	2.92611
66246	Osgep	1608	O-sialoglycoprotein endopeptidase	-0.5453	4.39175	-3.07437	0.00884595	0.0764621	-2.86057	4.11193	4.65723
68212	Tmbim4	808	transmembrane BAX inhibitor motif containing 4	0.40104	5.76377	3.07424	0.00884825	0.0764621	-2.94968	5.96416	5.56312
67075	Magt1	4524	magnesium transporter 1	-0.367125	3.73996	-3.07414	0.00884995	0.0764621	-3.04992	3.55889	3.92601
100503720	NA	717	NA	-5.26089	-2.75627	-3.07308	0.00886804	0.0764908	-3.89318	-5.41671	-0.155815
56722	Litaf	2237	LPS-induced TN factor	0.632806	2.93897	3.07298	0.00886967	0.0764908	-2.64086	3.23561	2.6028
29877	Hdgfl3	5868	HDGF like 3	-0.418371	2.74911	-3.07292	0.00887078	0.0764908	-2.91478	2.54547	2.96384
12615	Cenpa	1337	centromere protein A	0.411396	5.03865	3.0722	0.00888298	0.0765456	-2.95341	5.26108	4.84969
12479	Cd1d1	1845	CD1d1 antigen	0.44322	4.22249	3.07177	0.00889045	0.0765595	-2.87402	4.43501	3.99179
11797	Birc2	3140	baculoviral IAP repeat-containing 2	0.290372	5.23102	3.07111	0.00890177	0.0765818	-3.25251	5.37971	5.08934
66268	Pigyl	692	phosphatidylinositol glycan anchor biosynthesis, class Y-like	-0.909713	3.67718	-3.07094	0.00890472	0.0765818	-2.46917	3.20814	4.11785
380718	Mks1	2365	Meckel syndrome, type 1	-0.803331	2.14354	-3.06996	0.00892152	0.0766759	-2.50472	1.77979	2.58312
22402	Wisp1	5022	WNT1 inducible signaling pathway protein 1	1.5907	-0.764284	3.06935	0.00893194	0.0766935	-2.51548	0.0483758	-1.54232
239556	Cacna1i	9794	calcium channel, voltage-dependent, alpha 1I subunit	1.88838	-1.96545	3.06916	0.00893528	0.0766935	-2.56848	-0.969414	-2.8578
16169	Il15ra	1548	interleukin 15 receptor, alpha chain	0.709125	3.42915	3.06796	0.00895597	0.0768208	-2.63572	3.72361	3.01449
18846	Plxna3	6943	plexin A3	-0.942648	0.594483	-3.06685	0.00897505	0.0769341	-2.51079	0.0288048	0.971453
53860	2009-09-01	4263	septin 9	0.207147	7.55723	3.06443	0.00901711	0.077244	-3.73641	7.67558	7.46844
78309	Cul9	7818	cullin 9	0.582404	1.35414	3.064	0.00902458	0.0772575	-2.70547	1.67143	1.08903
53600	Timm23	1162	translocase of inner mitochondrial membrane 23	-1.88692	1.6539	-3.06307	0.00904063	0.0773443	-2.48034	0.431428	2.31835
52575	Trmt10c	1846	tRNA methyltransferase 10C	-0.478231	4.33835	-3.06241	0.00905226	0.0773933	-2.9163	4.06257	4.5408
225187	Ankrd29	3256	ankyrin repeat domain 29	1.54871	-0.114828	3.05841	0.00912222	0.0779129	-2.51297	0.587613	-0.961092
69723	Rpain	1213	RPA interacting protein	-0.971708	2.97075	-3.05826	0.00912493	0.0779129	-2.50511	2.41933	3.39104
17883	Myh3	5992	myosin, heavy polypeptide 3, skeletal muscle, embryonic	5.08077	-3.68749	3.0577	0.00913477	0.0779139	-3.75422	-1.27422	-6.35499
73246	Rassf6	1958	Ras association (RalGDS/AF-6) domain family member 6	5.12331	-2.97409	3.05757	0.00913695	0.0779139	-3.84813	-0.425707	-5.54901
72121	Dennd2d	2345	DENN/MADD domain containing 2D	-0.336383	5.57763	-3.05534	0.00917634	0.0781753	-3.26664	5.38669	5.72307
78895	Pus7l	2848	pseudouridylate synthase 7-like	-0.662661	2.30682	-3.05459	0.00918965	0.0781753	-2.60929	1.97972	2.64238
56791	Ube2l6	1387	ubiquitin-conjugating enzyme E2L 6	0.524608	4.28675	3.05457	0.00918996	0.0781753	-2.82219	4.54274	4.01814
54391	Rfk	2482	riboflavin kinase	0.413966	4.42996	3.05449	0.00919147	0.0781753	-3.05031	4.60377	4.1898
21411	Tcf20	7354	transcription factor 20	-0.250456	5.09942	-3.0533	0.00921257	0.0783039	-3.47455	4.96415	5.21461
791260	Tomt	1354	transmembrane O-methyltransferase	-2.36943	0.323042	-3.05244	0.00922788	0.0783831	-2.86891	-0.742373	1.62705
84585	Rnf123	4314	ring finger protein 123	-0.25225	5.36582	-3.05141	0.00924617	0.0784459	-3.39452	5.23787	5.49012
55989	Nop58	1976	NOP58 ribonucleoprotein	-0.306565	5.81925	-3.0513	0.00924809	0.0784459	-3.27401	5.65202	5.95859
74044	Ttf2	4541	transcription termination factor, RNA polymerase II	0.438897	3.03606	3.05093	0.0092547	0.0784459	-2.94003	3.24454	2.80564
110639	Prps2	3638	phosphoribosyl pyrophosphate synthetase 2	-0.289357	4.9268	-3.05068	0.00925922	0.0784459	-3.27307	4.77819	5.06755
68401	G6pc3	1543	glucose 6 phosphatase, catalytic, 3	0.649851	3.67102	3.04955	0.00927927	0.0785453	-2.72734	3.98259	3.33274
433070	Vmn2r96	2343	vomeronasal 2, receptor 96	4.67013	-2.11988	3.04935	0.00928295	0.0785453	-3.67296	0.0611337	-4.609
72198	Mtrex	3309	superkiller viralicidic activity 2-like 2 (S. cerevisiae)	-0.299486	4.92204	-3.0486	0.00929625	0.078607	-3.24984	4.77347	5.07295
214616	Spata5l1	1331	spermatogenesis associated 5-like 1	-0.519108	4.66827	-3.04807	0.00930575	0.0786366	-2.91033	4.38252	4.90163
13864	Nr2f6	2218	nuclear receptor subfamily 2, group F, member 6	0.729931	2.55493	3.04604	0.0093423	0.0788871	-2.6053	2.97173	2.24179
215193	Diexf	5548	digestive organ expansion factor homolog (zebrafish)	-0.418266	2.81108	-3.04575	0.00934744	0.0788871	-2.96197	2.59948	3.01775
77045	Bcl7a	3809	B cell CLL/lymphoma 7A	-0.647218	2.37779	-3.04419	0.00937563	0.0790626	-2.73655	2.05264	2.69986
12549	Arhgap31	7722	Rho GTPase activating protein 31	0.303321	4.31301	3.04393	0.00938031	0.0790626	-3.37253	4.4465	4.14318
235505	Cd109	5867	CD109 antigen	5.25772	-5.76061	3.04354	0.00938741	0.0790716	-3.90416	-3.19157	-8.44929
68090	Yif1a	1493	Yip1 interacting factor homolog A (S. cerevisiae)	-0.574286	3.97428	-3.04177	0.00941954	0.079251	-2.79741	3.6607	4.23499
271005	Klhdc1	1949	kelch domain containing 1	-0.740087	3.065	-3.0417	0.00942082	0.079251	-2.67494	2.60358	3.34367
15235	Mst1	2286	macrophage stimulating 1 (hepatocyte growth factor-like)	0.82826	2.11592	3.03954	0.00946005	0.07953	-2.54954	2.48874	1.66048
100042100	Gm3667	1410	predicted gene 3667	1.31499	1.61147	3.03847	0.00947958	0.0796369	-2.47346	2.1505	0.835512
140580	Elmo1	5874	engulfment and cell motility 1	0.25145	5.21338	3.03818	0.00948493	0.0796369	-3.46897	5.33292	5.08147
434204	Whamm	3069	WAS protein homolog associated with actin, golgi membranes and microtubules	0.37612	4.06069	3.03562	0.00953181	0.0799793	-3.07153	4.25023	3.87411
77134	Hnrnpa0	2678	heterogeneous nuclear ribonucleoprotein A0	-0.216737	7.8431	-3.03489	0.00954516	0.08004	-3.72338	7.74588	7.96262
78286	Nav2	12066	neuron navigator 2	0.543327	2.67666	3.03372	0.00956673	0.0801696	-3.20156	2.93659	2.39326
100043424	Gm14005	4492	predicted gene 14005	1.47051	-0.501468	3.032	0.00959847	0.0803841	-2.53697	0.233236	-1.23727
319322	Sf3b2	3233	splicing factor 3b, subunit 2	-0.207431	6.9692	-3.0273	0.0096857	0.0810628	-3.63543	6.87019	7.07762
319148	Hist1h3c	480	histone cluster 1, H3c	5.22942	-2.23649	3.02646	0.00970148	0.081143	-3.92028	0.391651	-4.83777
329165	Abi2	5974	abl-interactor 2	0.531918	2.21791	3.02277	0.00977058	0.0816688	-2.89283	2.44033	1.90841
319552	Spx	351	spexin hormone	5.24069	-1.79852	3.02096	0.00980472	0.0819019	-3.92379	0.854482	-4.38621
78317	Ccdc88b	4959	coiled-coil domain containing 88B	0.220399	6.39454	3.01996	0.00982355	0.0819825	-3.65641	6.50804	6.28764
68671	Pcyt2	1835	phosphate cytidylyltransferase 2, ethanolamine	-0.425549	4.87255	-3.01979	0.00982688	0.0819825	-3.11521	4.69326	5.11881
67676	Rpp21	500	ribonuclease P 21 subunit	-0.59815	5.55593	-3.01429	0.00993151	0.082711	-2.84892	5.2587	5.85685
72133	Trub1	6395	TruB pseudouridine (psi) synthase family member 1	-0.550286	1.70039	-3.01419	0.00993339	0.082711	-2.80645	1.40437	1.95466
76117	Arhgap15	3906	Rho GTPase activating protein 15	-0.252283	5.73689	-3.01408	0.00993547	0.082711	-3.50372	5.60265	5.85493
55980	Impa1	2601	inositol (myo)-1(or 4)-monophosphatase 1	0.338682	5.12233	3.01387	0.00993946	0.082711	-3.28674	5.31559	4.97691
66890	Lman2	4315	lectin, mannose-binding 2	0.239112	5.67339	3.01339	0.00994879	0.08273	-3.51852	5.79437	5.55526
26611	Rcn2	2042	reticulocalbin 2	-0.426966	4.64205	-3.0131	0.00995438	0.08273	-3.11119	4.44721	4.87417
16186	Il2rg	1612	interleukin 2 receptor, gamma chain	0.190855	8.57781	3.01253	0.00996513	0.0827669	-3.7666	8.67814	8.48729
17691	Sik1	4509	salt inducible kinase 1	0.39857	3.72129	3.01169	0.00998133	0.0828488	-3.16287	3.95393	3.55536
16211	Kpnb1	5909	karyopherin (importin) beta 1	-0.207183	5.95607	-3.01081	0.00999827	0.0829369	-3.64326	5.85347	6.06065
667373	Ifit1bl1	2375	interferon induced protein with tetratricpeptide repeats 1B like 1	-0.271321	6.12391	-3.00795	0.0100536	0.083343	-3.45924	5.98719	6.25851
76130	Las1l	2598	LAS1-like (S. cerevisiae)	-0.339506	4.79822	-3.00537	0.0101035	0.0837038	-3.23539	4.61754	4.95704
100042335	Rps15a-ps5	393	ribosomal protein S15A, pseudogene 5	-0.351637	8.21266	-3.00414	0.0101276	0.083848	-3.3751	8.02651	8.37815
76820	Fam49a	4850	family with sequence similarity 49, member A	-0.32298	3.93799	-3.00382	0.0101337	0.083848	-3.24677	3.7819	4.10488
99003	Qser1	8973	glutamine and serine rich 1	-0.41492	2.11375	-3.00055	0.0101977	0.0843243	-3.04432	1.89753	2.31245
100124674	Trbv12-2	372	T cell receptor beta, variable 12-2	-0.431247	6.56824	-2.99925	0.0102234	0.0844835	-3.01457	6.33738	6.76863
20962	Sycp3	1122	synaptonemal complex protein 3	-5.16381	-2.97254	-2.99858	0.0102366	0.0844852	-3.90501	-5.46837	-0.304562
72061	2010111I01Rik	3509	RIKEN cDNA 2010111I01 gene	0.497588	2.9066	2.99833	0.0102415	0.0844852	-2.91797	3.13119	2.6336
100503664	Gm13012	848	predicted gene 13012	0.625845	4.34858	2.99825	0.010243	0.0844852	-2.77392	4.70024	4.0744
13026	Pcyt1a	5194	phosphate cytidylyltransferase 1, choline, alpha isoform	0.534014	2.23997	2.99507	0.010306	0.0849376	-2.90118	2.52237	1.98836
66164	Nip7	3129	NIP7, nucleolar pre-rRNA processing protein	-0.495621	3.75395	-2.99483	0.0103108	0.0849376	-3.08384	3.51716	4.01278
16145	Igtp	2023	interferon gamma induced GTPase	0.245091	7.50248	2.99434	0.0103204	0.0849632	-3.67423	7.63694	7.39185
218734	3830406C13Rik	2477	RIKEN cDNA 3830406C13 gene	0.510728	3.31166	2.99311	0.010345	0.0851119	-2.90419	3.59634	3.08561
66995	Zcchc18	3327	zinc finger, CCHC domain containing 18	0.497722	2.90872	2.99226	0.0103618	0.0851742	-2.91201	3.13795	2.64023
20492	Slbp	1631	stem-loop binding protein	0.371701	5.10178	2.99208	0.0103655	0.0851742	-3.18154	5.30862	4.93692
11426	Macf1	23495	microtubule-actin crosslinking factor 1	0.368605	6.10979	2.99044	0.0103982	0.0853552	-4.0713	6.26105	5.89244
108147	Atic	2611	5-aminoimidazole-4-carboxamide ribonucleotide formyltransferase/IMP cyclohydrolase	-0.277866	5.70848	-2.99024	0.0104023	0.0853552	-3.44329	5.58106	5.85893
76892	Rnft1	4434	ring finger protein, transmembrane 1	0.471824	2.79238	2.99	0.0104071	0.0853552	-2.98761	2.99751	2.52568
66245	Hspbp1	1488	HSPA (heat shock 70kDa) binding protein, cytoplasmic cochaperone 1	-0.441213	4.84716	-2.98959	0.0104152	0.0853683	-3.0972	4.66587	5.10708
17951	Naip5	5293	NLR family, apoptosis inhibitory protein 5	0.455215	2.57708	2.9865	0.0104774	0.0858241	-3.00379	2.81286	2.35765
67228	Dph7	2952	diphthamine biosynethesis 7	-0.490858	3.13343	-2.98192	0.0105701	0.0865296	-2.94072	2.90343	3.39429
19363	Rad51b	2837	RAD51 paralog B	1.95795	-0.483148	2.9811	0.0105869	0.0866126	-2.76347	0.368755	-1.58919
21853	Timeless	4515	timeless circadian clock 1	-0.426494	3.06023	-2.9796	0.0106175	0.0868091	-3.07207	2.85615	3.28264
20776	Tmie	2437	transmembrane inner ear	0.708898	2.29671	2.97909	0.0106278	0.0868235	-2.69994	2.67765	1.96875
433745	Gm12816	1212	predicted gene 12816	-0.729722	3.264	-2.97887	0.0106325	0.0868235	-2.69271	2.91084	3.64056
52076	Tmem38b	2861	transmembrane protein 38B	0.678962	2.78449	2.97797	0.0106508	0.0869184	-2.85252	3.2197	2.54073
228790	Asxl1	6674	additional sex combs like 1	0.253868	5.79078	2.97744	0.0106617	0.086953	-3.70812	5.911	5.65713
207740	Ubald1	1386	UBA-like domain containing 1	-0.343129	5.46541	-2.97635	0.0106842	0.0869983	-3.23809	5.29769	5.64081
320816	Ankrd16	2356	ankyrin repeat domain 16	0.547298	3.59904	2.976	0.0106912	0.0869983	-2.98749	3.80625	3.25895
227674	Ddx31	3328	DEAD/H (Asp-Glu-Ala-Asp/His) box polypeptide 31	-0.515203	2.97409	-2.97589	0.0106936	0.0869983	-2.95396	2.75738	3.27258
53328	Pgrmc1	1838	progesterone receptor membrane component 1	0.367492	5.0891	2.97588	0.0106938	0.0869983	-3.24684	5.29351	4.92602
75973	Ccdc162	2749	coiled-coil domain containing 162	5.14392	-4.76364	2.97197	0.0107747	0.0875552	-3.94015	-2.21165	-7.35557
66642	Ctnnbl1	2731	catenin, beta like 1	-0.324214	4.78027	-2.97144	0.0107856	0.0875552	-3.31064	4.61932	4.94354
64297	Gprc5b	4525	G protein-coupled receptor, family C, group 5, member B	-1.39882	0.1455	-2.97137	0.0107871	0.0875552	-2.57391	-0.361715	1.03711
17246	Mdm2	3027	transformed mouse 3T3 cell double minute 2	0.292951	5.30651	2.97128	0.010789	0.0875552	-3.44544	5.46836	5.17541
68268	Zdhhc21	8751	zinc finger, DHHC domain containing 21	0.467625	3.09005	2.97026	0.01081	0.0876715	-3.3106	3.35075	2.88313
83671	Sytl2	6897	synaptotagmin-like 2	0.284004	3.92606	2.96857	0.0108454	0.0879043	-3.41414	4.06898	3.78498
620883	Gm12696	905	predicted gene 12696	-0.317906	6.49148	-2.96695	0.0108793	0.0881242	-3.34358	6.33552	6.65343
209737	Kif15	4823	kinesin family member 15	0.883854	1.04376	2.96648	0.010889	0.0881483	-2.67755	1.40014	0.516281
102693	Phldb1	5461	pleckstrin homology like domain, family B, member 1	1.56082	-0.745804	2.96376	0.0109463	0.0884758	-2.62789	0.130882	-1.42993
75974	Dock11	6665	dedicator of cytokinesis 11	-0.2387	5.46419	-2.96352	0.0109512	0.0884758	-3.68116	5.33682	5.57552
100039419	Gm2223	1428	predicted pseudogene 2223	-0.296841	6.11807	-2.96339	0.010954	0.0884758	-3.40689	5.96945	6.26629
81497	Btnl5-ps	2593	butyrophilin-like 5, pseudogene	3.2696	-1.01163	2.96327	0.0109565	0.0884758	-3.0964	0.578417	-2.69119
381738	Drc1	2266	dynein regulatory complex subunit 1	-1.0973	1.22095	-2.96102	0.011004	0.0888051	-2.59062	0.622426	1.71973
66155	Ufc1	964	ubiquitin-fold modifier conjugating enzyme 1	0.458173	4.88261	2.9606	0.0110129	0.088822	-3.01519	5.11161	4.65344
14595	B4galt1	3976	UDP-Gal:betaGlcNAc beta 1,4- galactosyltransferase, polypeptide 1	-0.242109	5.86222	-2.9599	0.0110277	0.0888868	-3.6312	5.7368	5.97891
11566	Adss	2553	adenylosuccinate synthetase, non muscle	0.254409	6.02506	2.95949	0.0110366	0.0888999	-3.55218	6.15975	5.90534
69847	Wnk4	4148	WNK lysine deficient protein kinase 4	-5.16971	-3.40024	-2.95919	0.0110429	0.0888999	-3.86335	-5.9119	-0.742181
192187	Stab1	7995	stabilin 1	2.37529	-2.49303	2.95828	0.0110622	0.0889693	-3.03152	-1.26476	-3.64005
20444	St3gal2	4470	ST3 beta-galactoside alpha-2,3-sialyltransferase 2	0.336867	4.36474	2.95814	0.0110651	0.0889693	-3.39667	4.55074	4.21388
56812	Dnajb2	3203	DnaJ heat shock protein family (Hsp40) member B2	-0.546287	2.65422	-2.95495	0.0111333	0.0894623	-2.90279	2.36743	2.91372
12125	Bcl2l11	5037	BCL2-like 11 (apoptosis facilitator)	-0.36112	4.12239	-2.95222	0.0111919	0.0898786	-3.39239	3.9113	4.27242
14219	Ctgf	2403	connective tissue growth factor	5.12265	-4.60121	2.95167	0.0112038	0.0898872	-3.95086	-2.03885	-7.1615
100504352	C78197	3781	expressed sequence C78197	-1.19011	0.488378	-2.95154	0.0112067	0.0898872	-2.60451	-0.134525	1.05559
243219	2900026A02Rik	5838	RIKEN cDNA 2900026A02 gene	0.612992	1.77813	2.95088	0.0112208	0.0899453	-2.91232	2.12428	1.51129
109082	Fbxw17	1785	F-box and WD-40 domain protein 17	0.691596	3.09028	2.94956	0.0112493	0.0901185	-2.82363	3.49479	2.80319
20592	Kdm5d	5471	lysine (K)-specific demethylase 5D	0.648935	2.52475	2.94804	0.0112824	0.0903282	-3.06678	2.95527	2.30633
100039636	Atp6v0c-ps2	1133	ATPase, H+ transporting, lysosomal V0 subunit C, pseudogene 2	-0.447169	4.89054	-2.94724	0.0112997	0.0904115	-3.09493	4.64444	5.09161
14087	Fanca	4541	Fanconi anemia, complementation group A	1.3088	-0.179608	2.94686	0.011308	0.0904225	-2.61958	0.367034	-0.941767
105440	Kctd9	3307	potassium channel tetramerisation domain containing 9	0.537269	2.87722	2.94602	0.0113264	0.0905141	-2.9869	3.09393	2.55667
231872	Aimp2	1185	aminoacyl tRNA synthetase complex-interacting multifunctional protein 2	-0.541313	4.13738	-2.94502	0.011348	0.0906266	-2.93449	3.87102	4.41233
110213	Tmbim6	2803	transmembrane BAX inhibitor motif containing 6	0.174027	7.92694	2.94474	0.0113543	0.0906266	-3.92149	8.01332	7.83929
56409	Nudt3	2171	nudix (nucleotide diphosphate linked moiety X)-type motif 3	-0.35047	5.47956	-2.94406	0.0113691	0.090647	-3.43677	5.32199	5.67246
231214	Cc2d2a	5451	coiled-coil and C2 domain containing 2A	1.46979	-0.859878	2.94399	0.0113707	0.090647	-2.67209	-0.151802	-1.6216
72554	Utp14a	2431	UTP14A small subunit processome component	-0.377445	4.37115	-2.94364	0.0113783	0.090653	-3.23646	4.16349	4.54094
319269	A130040M12Rik	3365	RIKEN cDNA A130040M12 gene	0.19747	8.32415	2.94283	0.0113959	0.0907007	-4.04756	8.41165	8.21418
101966	D8Ertd738e	661	DNA segment, Chr 8, ERATO Doi 738, expressed	0.320356	6.73844	2.94273	0.0113982	0.0907007	-3.34635	6.89983	6.57947
76890	Memo1	1499	mediator of cell motility 1	-0.466275	4.2331	-2.94199	0.0114144	0.0907748	-3.04332	4.01666	4.48293
380969	Nckap5l	4854	NCK-associated protein 5-like	-0.387752	3.27486	-2.9413	0.0114297	0.0908053	-3.21848	3.05957	3.44732
546049	C330021F23Rik	1621	RIKEN cDNA C330021F23 gene	-0.486456	4.35954	-2.94089	0.0114387	0.0908053	-3.10361	4.09686	4.58332
21975	Top3a	3740	topoisomerase (DNA) III alpha	-0.460313	2.93421	-2.94087	0.0114391	0.0908053	-3.04983	2.71907	3.17938
75758	9130401M01Rik	1309	RIKEN cDNA 9130401M01 gene	-0.50796	4.28645	-2.94023	0.0114532	0.0908627	-3.01287	4.05285	4.56081
67824	Nmral1	1162	NmrA-like family domain containing 1	0.970915	2.45868	2.93774	0.0115082	0.0912434	-2.64286	2.93495	1.96403
666926	Gm8369	1374	predicted gene 8369	-0.418618	4.77043	-2.93712	0.0115219	0.0912966	-3.15125	4.54451	4.96313
212153	Ccdc191	3643	coiled-coil domain containing 191	-0.907858	1.35454	-2.93545	0.0115588	0.0914092	-2.71207	0.804867	1.71273
59008	Anapc5	2760	anaphase-promoting complex subunit 5	-0.269069	6.14771	-2.9354	0.0115601	0.0914092	-3.63724	6.00811	6.27718
65020	Zfp110	3549	zinc finger protein 110	-0.308132	4.76326	-2.93525	0.0115633	0.0914092	-3.45162	4.59395	4.90208
226751	Cdc42bpa	8656	CDC42 binding protein kinase alpha	-1.52536	-1.34621	-2.93522	0.011564	0.0914092	-2.65841	-2.08087	-0.555509
223827	Gxylt1	6534	glucoside xylosyltransferase 1	0.348947	3.12328	2.93381	0.0115955	0.0916027	-3.29573	3.29408	2.94513
170460	Stard5	2425	StAR-related lipid transfer (START) domain containing 5	-0.593553	2.82107	-2.9322	0.0116314	0.0918316	-2.88854	2.51461	3.10816
217700	Acot6	1822	acyl-CoA thioesterase 6	-1.39266	1.01673	-2.92935	0.0116953	0.0922798	-2.65445	0.309272	1.70194
110175	Ggct	1362	gamma-glutamyl cyclotransferase	-0.756612	2.89849	-2.92803	0.0117251	0.0924595	-2.74603	2.5329	3.28952
11513	Adcy7	6330	adenylate cyclase 7	0.297938	5.91185	2.92596	0.0117719	0.0927531	-3.8128	6.04338	5.74544
212123	Dcaf15	2312	DDB1 and CUL4 associated factor 15	0.283803	5.77003	2.92575	0.0117765	0.0927531	-3.54488	5.92581	5.642
21406	Tcf12	5061	transcription factor 12	-0.251838	5.15655	-2.92496	0.0117944	0.0928383	-3.63705	5.02197	5.27381
50912	Exosc10	2792	exosome component 10	-0.395552	5.382	-2.92438	0.0118076	0.0928868	-3.52467	5.18153	5.57708
100039571	Gm10335	514	ribosomal protein L23A pseudogene	-0.678034	5.44917	-2.92394	0.0118176	0.0929096	-2.99701	5.17321	5.85125
67997	Ddx59	2228	DEAD (Asp-Glu-Ala-Asp) box polypeptide 59	-0.529737	3.22352	-2.92291	0.0118412	0.0930387	-2.97186	2.96424	3.49398
69106	Stoml1	2268	stomatin-like 1	-0.505608	3.74616	-2.92227	0.0118556	0.093096	-3.10294	3.45026	3.95587
231912	Katnal1	6157	katanin p60 subunit A-like 1	0.830395	0.684275	2.92147	0.011874	0.0931849	-2.75492	1.06302	0.232626
435684	Shf	1558	Src homology 2 domain containing F	-0.996435	1.92624	-2.92073	0.0118907	0.09326	-2.66236	1.43059	2.42702
11669	Aldh2	2207	aldehyde dehydrogenase 2, mitochondrial	-0.776402	2.82966	-2.91967	0.0119151	0.0933956	-2.88613	2.43618	3.21258
18032	Nfix	3905	nuclear factor I/X	-0.98938	1.17345	-2.91905	0.0119292	0.0934501	-2.71538	0.71256	1.70194
11938	Atp2a2	5725	ATPase, Ca++ transporting, cardiac muscle, slow twitch 2	0.229952	5.24675	2.91824	0.0119478	0.0935397	-3.69528	5.35905	5.1291
66291	Smim8	927	small integral membrane protein 8	-0.53048	4.44025	-2.91562	0.0120082	0.0939522	-2.97458	4.1722	4.70268
73451	Zfp763	3385	zinc finger protein 763	0.78431	1.82095	2.91533	0.0120148	0.0939522	-2.81537	2.17839	1.39408
67724	Pop1	3393	processing of precursor 1, ribonuclease P/MRP family, (S. cerevisiae)	0.695937	1.97576	2.91414	0.0120425	0.0941124	-2.84903	2.31546	1.61952
12523	Cd84	6253	CD84 antigen	0.242994	4.97314	2.91351	0.0120571	0.0941704	-3.67978	5.08719	4.8442
67223	Rrp15	1213	ribosomal RNA processing 15 homolog (S. cerevisiae)	-0.701907	3.90172	-2.91173	0.0120983	0.0944361	-2.9479	3.55568	4.25759
320974	Lrrn4	3475	leucine rich repeat neuronal 4	1.34349	0.0267394	2.91005	0.0121374	0.0946847	-2.68907	0.753909	-0.589584
29871	Scmh1	3394	sex comb on midleg homolog 1	-0.677125	1.97314	-2.90958	0.0121484	0.0947138	-2.84894	1.65736	2.33449
67647	4930523C07Rik	5391	RIKEN cDNA 4930523C07 gene	-0.23987	5.0889	-2.90913	0.0121589	0.0947399	-3.67102	4.97317	5.21304
68572	Mrpl58	734	mitochondrial ribosomal protein L58	-0.454409	5.66148	-2.90776	0.012191	0.0949333	-3.20276	5.44137	5.89578
68612	Ube2c	931	ubiquitin-conjugating enzyme E2C	1.16581	3.05326	2.90733	0.0122011	0.0949542	-2.7119	3.84104	2.67522
67416	Armcx2	3778	armadillo repeat containing, X-linked 2	-0.480392	2.72206	-2.90703	0.0122082	0.0949542	-3.06399	2.48493	2.96532
56325	Abcb9	3334	ATP-binding cassette, sub-family B (MDR/TAP), member 9	0.298559	4.65995	2.9043	0.0122724	0.0953269	-3.47193	4.80519	4.50663
67980	Gnpda2	1839	glucosamine-6-phosphate deaminase 2	0.467446	4.23776	2.90423	0.012274	0.0953269	-3.18486	4.5042	4.03676
64009	Syne1	18115	spectrin repeat containing, nuclear envelope 1	0.294103	2.98348	2.90343	0.0122929	0.0953269	-3.61996	3.10924	2.81514
56390	Sssca1	690	Sjogren syndrome/scleroderma autoantigen 1	-0.742503	4.31106	-2.90334	0.0122951	0.0953269	-2.87329	3.92426	4.66676
75812	Tasp1	2505	taspase, threonine aspartase 1	0.303721	4.99319	2.90297	0.0123038	0.0953269	-3.45799	5.14117	4.83745
20018	Polr1d	1486	polymerase (RNA) I polypeptide D	0.314333	5.78502	2.90286	0.0123063	0.0953269	-3.46622	5.94175	5.62742
240614	Ranbp6	4867	RAN binding protein 6	0.527872	3.15571	2.90283	0.0123071	0.0953269	-3.26536	3.36925	2.84138
72562	Pcbd2	546	pterin 4 alpha carbinolamine dehydratase/dimerization cofactor of hepatocyte nuclear factor 1 alpha (TCF1) 2	-0.650664	4.69119	-2.90152	0.0123382	0.0954143	-2.88518	4.35938	5.01004
114255	Dok4	2604	docking protein 4	1.03708	1.34292	2.90152	0.0123382	0.0954143	-2.70956	1.86284	0.825756
233870	Tufm	1777	Tu translation elongation factor, mitochondrial	-0.589254	3.62937	-2.90143	0.0123402	0.0954143	-3.03066	3.39471	3.98396
59126	Nek6	3272	NIMA (never in mitosis gene a)-related expressed kinase 6	2.94426	-1.39616	2.90047	0.0123631	0.0955325	-3.28107	0.297089	-2.64717
100046034	NA	333	predicted gene 14279	-0.805008	4.74525	-2.90017	0.0123701	0.0955325	-2.76167	4.37212	5.17713
18176	Nras	4470	neuroblastoma ras oncogene	-0.277113	4.6076	-2.8995	0.0123861	0.0955795	-3.55363	4.4702	4.74731
68001	Cfap298	1163	RIKEN cDNA 1110004E09 gene	-0.572018	4.02159	-2.89931	0.0123907	0.0955795	-2.9824	3.69402	4.26604
75255	4930562F07Rik	887	RIKEN cDNA 4930562F07 gene	4.89821	-1.822	2.89871	0.0124048	0.0956317	-3.9121	0.618567	-4.27965
100561	Slc15a4	2706	solute carrier family 15, member 4	0.477385	3.22718	2.89764	0.0124305	0.0957533	-3.09064	3.44763	2.97025
66271	Tmem126a	766	transmembrane protein 126A	0.541737	4.87234	2.89744	0.0124352	0.0957533	-3.04616	5.11962	4.57788
20826	Snu13	1257	SNU13 homolog, small nuclear ribonucleoprotein (U4/U6.U5)	-0.431802	4.69285	-2.897	0.0124456	0.0957774	-3.17622	4.46758	4.89938
24061	Smc1a	3970	structural maintenance of chromosomes 1A	-0.235671	5.83655	-2.89631	0.0124623	0.0958449	-3.74652	5.72598	5.96165
67053	Rpp14	2467	ribonuclease P 14 subunit	-0.494004	3.61182	-2.89603	0.0124691	0.0958449	-3.15207	3.38879	3.88279
546336	Prrg1	3965	proline rich Gla (G-carboxyglutamic acid) 1	-1.56073	-0.358102	-2.89526	0.0124875	0.0959307	-2.75319	-1.10972	0.451012
56508	Rapgef4	7896	Rap guanine nucleotide exchange factor (GEF) 4	-0.647974	0.742979	-2.89461	0.0125032	0.0959944	-2.87567	0.423344	1.07132
79565	Mettl27	2803	methyltransferase like 27	-0.991726	1.38197	-2.89344	0.0125312	0.0961534	-2.73654	0.835663	1.82739
79560	Ublcp1	2138	ubiquitin-like domain containing CTD phosphatase 1	-0.649189	2.63064	-2.89286	0.0125451	0.0962034	-2.87997	2.32237	2.97156
101883	Igflr1	1186	IGF-like family receptor 1	0.313603	6.07118	2.89227	0.0125595	0.0962578	-3.47761	6.2424	5.9288
668936	Rpl5-ps2	1113	ribisomal protein L5, pseudogene 2	-0.596882	4.22985	-2.89155	0.0125767	0.0963188	-3.0321	3.96721	4.56409
12488	Cd2ap	5399	CD2-associated protein	-0.311511	4.02915	-2.89133	0.0125822	0.0963188	-3.50786	3.86436	4.17587
23917	Impdh1	2408	inosine monophosphate dehydrogenase 1	-0.306967	5.5155	-2.88991	0.0126164	0.0965247	-3.5738	5.3781	5.68507
207521	Dtx4	5770	deltex 4, E3 ubiquitin ligase	-0.455896	2.42988	-2.88875	0.0126447	0.096684	-3.17624	2.20033	2.65622
245676	Gm4997	360	predicted gene 4997	-1.02048	3.97769	-2.88835	0.0126543	0.0967014	-2.71139	3.48705	4.50753
18806	Pld2	3801	phospholipase D2	1.17231	0.4146	2.8858	0.0127166	0.0971208	-2.7077	0.953249	-0.219063
217026	Heatr6	5673	HEAT repeat containing 6	-0.345741	3.42599	-2.88506	0.0127345	0.0972007	-3.40669	3.25266	3.5984
75116	4930520O04Rik	1255	RIKEN cDNA 4930520O04 gene	4.73684	-0.920931	2.88467	0.0127441	0.0972101	-3.60816	1.00575	-3.73109
66593	Diablo	1939	diablo, IAP-binding mitochondrial protein	-0.36317	4.69454	-2.88441	0.0127506	0.0972101	-3.34635	4.51444	4.87761
66556	Drap1	929	Dr1 associated protein 1 (negative cofactor 2 alpha)	-0.319564	6.83592	-2.88398	0.0127611	0.0972336	-3.57526	6.68639	7.00595
19177	Psmb7	969	proteasome (prosome, macropain) subunit, beta type 7	-0.359165	6.01529	-2.88269	0.0127927	0.0973522	-3.42076	5.8438	6.20297
75007	Mindy1	2834	family with sequence similarity 63, member A	0.438621	3.42719	2.88244	0.0127988	0.0973522	-3.18329	3.65201	3.21339
58187	Cldn10	1446	claudin 10	-4.85942	-1.74283	-2.88244	0.0127989	0.0973522	-3.85652	-4.25016	0.609258
100201	Tmem64	4681	transmembrane protein 64	-0.220555	6.07424	-2.88165	0.0128182	0.0974419	-3.85178	5.96787	6.18843
107771	Bmyc	843	brain expressed myelocytomatosis oncogene	-0.362453	6.02683	-2.88042	0.0128486	0.0976166	-3.38312	5.84753	6.20998
17850	Mut	3675	methylmalonyl-Coenzyme A mutase	-0.4822	2.82143	-2.87697	0.012934	0.0982083	-3.13436	2.55753	3.03973
227697	Dolk	2126	dolichol kinase	-0.773027	2.15248	-2.87617	0.012954	0.0983031	-2.81714	1.79682	2.56985
70484	Slc35d2	2276	solute carrier family 35, member D2	0.504762	3.46745	2.87555	0.0129693	0.0983623	-3.12652	3.75918	3.25442
66052	Sdhc	1179	succinate dehydrogenase complex, subunit C, integral membrane protein	-0.311038	5.98548	-2.87371	0.0130153	0.0986542	-3.49202	5.82519	6.13623
235086	Igsf9b	4751	immunoglobulin superfamily, member 9B	1.24721	-0.114283	2.8733	0.0130255	0.09866	-2.72607	0.451498	-0.795716
270906	Prr11	3827	proline rich 11	1.92226	-0.217311	2.87308	0.0130311	0.09866	-2.80054	1.05559	-0.866666
241112	Catip	2101	ciliogenesis associated TTC17 interacting protein	5.01311	-4.4497	2.87268	0.0130412	0.0986788	-3.98303	-1.95463	-6.96774
238330	Irf2bpl	4112	interferon regulatory factor 2 binding protein-like	-0.226906	5.72152	-2.87188	0.0130612	0.0987736	-3.78179	5.61191	5.83882
66181	Nop10	695	NOP10 ribonucleoprotein	-0.410024	6.09376	-2.87104	0.0130822	0.0987883	-3.35269	5.91289	6.32291
13170	Dbp	1678	D site albumin promoter binding protein	-0.526564	4.32421	-2.87101	0.0130828	0.0987883	-3.23371	4.12418	4.65075
235441	Usp3	2201	ubiquitin specific peptidase 3	-0.264712	6.07601	-2.87022	0.0131028	0.0987883	-3.69084	5.93102	6.19573
269529	Fbxo10	4634	F-box protein 10	-0.979671	0.466519	-2.87009	0.0131061	0.0987883	-2.75275	-0.0915504	0.88812
20729	Spin1	4479	spindlin 1	0.292497	4.38237	2.87007	0.0131066	0.0987883	-3.56591	4.53904	4.24654
50799	Slc25a13	3122	solute carrier family 25 (mitochondrial carrier, adenine nucleotide translocator), member 13	1.09205	0.666586	2.87	0.0131084	0.0987883	-2.73341	1.17375	0.0816947
21343	Taf6	2264	TATA-box binding protein associated factor 6	-0.401543	4.564	-2.86905	0.0131323	0.0988768	-3.39545	4.33335	4.73489
228094	Cerkl	1759	ceramide kinase-like	1.66037	1.0223	2.86893	0.0131353	0.0988768	-2.74768	1.95496	0.294587
108995	Tbc1d10c	1759	TBC1 domain family, member 10c	0.19026	8.0322	2.86747	0.0131721	0.0990973	-3.96879	8.12511	7.93485
58233	Dnaja4	3005	DnaJ heat shock protein family (Hsp40) member A4	0.402911	3.57608	2.86691	0.0131863	0.0991469	-3.2678	3.782	3.37909
81910	Rrbp1	5484	ribosome binding protein 1	0.288278	4.20849	2.86517	0.0132304	0.0994219	-3.59849	4.33973	4.05145
16828	Ldha	1930	lactate dehydrogenase A	-0.221146	7.84493	-2.86463	0.0132442	0.0994338	-3.96497	7.74849	7.96963
329727	Dennd2c	4979	DENN/MADD domain containing 2C	-1.66095	-0.860598	-2.86451	0.0132472	0.0994338	-2.81814	-1.55336	0.107595
232946	Bloc1s3	1834	biogenesis of lysosomal organelles complex-1, subunit 3	-0.551382	3.29901	-2.86411	0.0132574	0.0994536	-3.03163	3.01764	3.56902
12050	Bcl2l2	3461	BCL2-like 2	0.741369	1.6517	2.86333	0.0132774	0.0995465	-2.87858	1.96024	1.21887
66943	Pqlc1	4866	PQ loop repeat containing 1	-0.950928	0.513479	-2.86092	0.0133389	0.0999504	-2.77872	-0.0330973	0.91783
109115	Supt3	1483	suppressor of Ty 3	-0.826224	3.1274	-2.85981	0.0133674	0.100048	-2.93361	2.68451	3.51073
231986	Jazf1	3098	JAZF zinc finger 1	0.86448	1.41055	2.85969	0.0133705	0.100048	-2.8192	1.79659	0.932113
68431	Fbxl15	1348	F-box and leucine-rich repeat protein 15	0.770731	2.74891	2.85931	0.0133801	0.100048	-2.83939	3.12157	2.35084
64075	Smoc1	3496	SPARC related modular calcium binding 1	-2.57396	-0.898564	-2.85922	0.0133826	0.100048	-3.07333	-1.88552	0.688442
666377	Gm8069	156	predicted pseudogene 8069	-1.24541	4.70598	-2.85824	0.0134078	0.100107	-2.75206	4.00545	5.25087
24088	Tlr2	2855	toll-like receptor 2	0.849355	1.39631	2.85781	0.0134189	0.100107	-2.80245	1.82215	0.9728
12704	Cit	6898	citron	1.00847	-0.0441543	2.8576	0.0134242	0.100107	-2.7846	0.397833	-0.610638
16409	Itgam	4682	integrin alpha M	1.07985	0.186915	2.85734	0.0134309	0.100107	-2.75791	0.738171	-0.341676
107508	Eprs	4850	glutamyl-prolyl-tRNA synthetase	-0.24751	5.13849	-2.8573	0.0134318	0.100107	-3.75038	5.01467	5.26218
276770	Eif5a	2017	eukaryotic translation initiation factor 5A	-0.204493	7.65765	-2.85713	0.0134363	0.100107	-3.95853	7.56359	7.76808
13872	Ercc3	2673	excision repair cross-complementing rodent repair deficiency, complementation group 3	-0.367819	4.51593	-2.85632	0.0134572	0.100146	-3.46077	4.30663	4.67445
12460	Ccs	1057	copper chaperone for superoxide dismutase	-0.333315	5.81909	-2.85602	0.0134651	0.100146	-3.45471	5.64602	5.97934
13723	Emb	2622	embigin	0.237556	6.19878	2.85597	0.0134662	0.100146	-3.78308	6.31003	6.07248
20393	Sgk1	4158	serum/glucocorticoid regulated kinase 1	0.487671	2.51535	2.85575	0.0134721	0.100146	-3.14384	2.7811	2.29343
74577	Glb1l	3451	galactosidase, beta 1-like	1.31668	0.298013	2.85531	0.0134833	0.100173	-2.75603	0.886423	-0.430254
634650	Gbp11	2708	guanylate binding protein 11	1.17669	0.799211	2.85479	0.0134968	0.100216	-2.75465	1.48841	0.31172
83925	Trps1	10204	transcriptional repressor GATA binding 1	0.521442	1.52979	2.85409	0.0135149	0.100293	-3.22349	1.73947	1.21802
668829	Gm9385	556	predicted pseudogene 9385	-0.282434	9.94449	-2.8538	0.0135225	0.100293	-4.03712	9.80623	10.0887
68267	Slc25a22	2852	solute carrier family 25 (mitochondrial carrier, glutamate), member 22	-0.426593	3.54301	-2.85294	0.0135448	0.100402	-3.26541	3.33319	3.75978
12504	Cd4	3095	CD4 antigen	0.154949	8.22428	2.84983	0.013626	0.100946	-4.1816	8.30112	8.14617
235611	Plxnb1	8600	plexin B1	0.659189	0.601731	2.84925	0.0136411	0.101001	-2.95445	0.974086	0.314897
72699	Lime1	1959	Lck interacting transmembrane adaptor 1	0.227992	6.85861	2.84799	0.013674	0.101188	-3.83792	6.97999	6.752
17724	mt-Rnr1	955	s-rRNA	0.225965	7.76672	2.84683	0.0137047	0.101307	-3.8188	7.882	7.65604
108673	Ccdc86	3003	coiled-coil domain containing 86	-0.614082	2.43911	-2.84679	0.0137055	0.101307	-3.02881	2.10319	2.71727
66506	Psmg3	839	proteasome (prosome, macropain) assembly chaperone 3	-0.746242	4.19209	-2.84515	0.0137489	0.10157	-3.01226	3.80121	4.54745
319195	Rpl17	775	ribosomal protein L17	-0.532833	4.74855	-2.84461	0.0137632	0.101618	-3.11526	4.4448	4.97763
71520	Grap	1599	GRB2-related adaptor protein	0.21663	7.58108	2.8439	0.0137818	0.101698	-3.91575	7.68091	7.46428
338349	Cntln	6929	centlein, centrosomal protein	0.788768	1.36668	2.84274	0.0138125	0.101867	-3.06785	1.62525	0.836479
240174	Thada	7896	thyroid adenoma associated	-0.306672	4.08565	-2.84149	0.0138457	0.10197	-3.71761	3.90735	4.21402
16848	Lfng	2284	LFNG O-fucosylpeptide 3-beta-N-acetylglucosaminyltransferase	-0.186861	7.79616	-2.84139	0.0138484	0.10197	-4.04169	7.70277	7.88964
237010	Klhl4	3266	kelch-like 4	-4.85403	-3.54279	-2.84134	0.0138498	0.10197	-3.92586	-6.03792	-1.18389
19338	Rab33b	3488	RAB33B, member RAS oncogene family	0.35088	4.01657	2.83963	0.0138953	0.102248	-3.46857	4.19548	3.8446
246103	Atxn7	6853	ataxin 7	0.331334	3.84138	2.83933	0.0139032	0.102248	-3.63784	3.99052	3.65919
19056	Ppp3cb	3881	protein phosphatase 3, catalytic subunit, beta isoform	0.257187	5.07494	2.83514	0.0140155	0.103017	-3.72439	5.20103	4.94385
246746	Cd300lf	1885	CD300 molecule like family member F	2.29823	-0.107534	2.83443	0.0140346	0.103056	-3.0845	1.26971	-1.02852
72691	Calhm2	2049	calcium homeostasis modulator 2	0.595764	3.5628	2.83395	0.0140476	0.103056	-3.18971	3.92233	3.32657
12977	Csf1	4422	colony stimulating factor 1 (macrophage)	0.389874	3.46546	2.83391	0.0140486	0.103056	-3.43241	3.65034	3.26047
54396	Irgm2	3514	immunity-related GTPase family M member 2	0.234036	5.64371	2.83377	0.0140524	0.103056	-3.80209	5.76044	5.52641
212528	Trmt1	2186	tRNA methyltransferase 1	-0.3449	4.98535	-2.83245	0.0140881	0.103234	-3.54514	4.79028	5.13518
544678	Cfap74	4670	cilia and flagella associated protein 74	1.27674	-0.0390433	2.83229	0.0140924	0.103234	-2.78942	0.420749	-0.85599
13360	Dhcr7	2816	7-dehydrocholesterol reductase	-0.376973	4.10791	-2.83061	0.0141378	0.103509	-3.43474	3.9433	4.32027
56224	Tspan5	3172	tetraspanin 5	0.482413	2.95966	2.82877	0.0141879	0.103817	-3.20735	3.17767	2.69526
67283	Slc25a19	2792	solute carrier family 25 (mitochondrial thiamine pyrophosphate carrier), member 19	0.357446	4.30058	2.82744	0.0142241	0.104009	-3.48214	4.50191	4.14446
52874	Pum3	3462	pumilio RNA-binding family member 3	-0.326134	4.36887	-2.82722	0.01423	0.104009	-3.56513	4.19198	4.51812
67832	Brix1	2654	BRX1, biogenesis of ribosomes	-0.419902	3.71848	-2.82693	0.014238	0.104009	-3.3303	3.49174	3.91164
56857	Slc37a2	4436	solute carrier family 37 (glycerol-3-phosphate transporter), member 2	1.17276	0.388637	2.8252	0.0142854	0.104298	-2.81648	1.06751	-0.105247
20419	Shcbp1	2132	Shc SH2-domain binding protein 1	2.13366	-0.41225	2.82384	0.0143225	0.104511	-3.05388	0.535494	-1.59817
230393	Focad	5796	focadhesin	-0.529494	2.50532	-2.82115	0.0143966	0.104909	-3.31938	2.19304	2.72254
70160	Vps36	1277	vacuolar protein sorting 36	-0.353112	5.36852	-2.82099	0.0144011	0.104909	-3.47951	5.174	5.52711
13191	Dctn1	4508	dynactin 1	-0.245922	5.3267	-2.82096	0.014402	0.104909	-3.83281	5.19264	5.43856
73690	Glipr1	1081	GLI pathogenesis-related 1 (glioma)	0.362874	5.6648	2.8207	0.0144091	0.104909	-3.4937	5.87309	5.51022
23945	Mgll	4628	monoglyceride lipase	-4.85233	-5.12913	-2.81971	0.0144366	0.105051	-3.98078	-7.51269	-2.66036
240641	Kif20b	5563	kinesin family member 20B	0.676018	1.50762	2.81697	0.0145125	0.105544	-3.07553	1.86174	1.18573
242297	Fam110b	1995	family with sequence similarity 110, member B	-4.8101	-2.5259	-2.81649	0.014526	0.105584	-3.92959	-4.9499	-0.139798
777655	Ighj3	48	immunoglobulin heavy joining 3	2.63612	4.69856	2.81602	0.0145391	0.10562	-3.23221	5.75199	3.11586
72495	2610206C17Rik	1717	RIKEN cDNA 2610206C17 gene	-1.75251	0.469024	-2.81512	0.0145641	0.105743	-2.91067	-0.368355	1.38415
319565	Syne2	21718	spectrin repeat containing, nuclear envelope 2	0.393299	0.907244	2.81236	0.0146413	0.106245	-3.41187	1.08128	0.687981
240665	Ccnj	3819	cyclin J	-0.634572	1.79503	-2.81109	0.014677	0.106445	-3.02364	1.46245	2.09702
69884	2010300F17Rik	2495	RIKEN cDNA 2010300F17 gene	1.23483	0.745628	2.81015	0.0147035	0.106578	-2.82317	1.32536	0.0905328
15950	Ifi203	3793	interferon activated gene 203	0.208386	6.3086	2.8095	0.014722	0.106581	-3.97594	6.40699	6.1986
70454	Cenpl	4327	centromere protein L	0.758633	1.19777	2.80895	0.0147375	0.106581	-2.95024	1.56688	0.808251
98970	Fibcd1	4751	fibrinogen C domain containing 1	-5.02972	-3.54378	-2.80869	0.0147449	0.106581	-3.92363	-6.1703	-1.14058
64177	Trpv6	2928	transient receptor potential cation channel, subfamily V, member 6	-1.43527	0.206211	-2.80849	0.0147503	0.106581	-2.84763	-0.619811	0.815457
68262	Agpat4	1910	1-acylglycerol-3-phosphate O-acyltransferase 4 (lysophosphatidic acid acyltransferase, delta)	0.606606	2.88651	2.80846	0.0147514	0.106581	-3.05232	3.20551	2.59891
432798	Gm5453	447	predicted gene 5453	-0.63326	5.48761	-2.80841	0.0147528	0.106581	-3.16876	5.20415	5.83741
76857	Spopl	2858	speckle-type POZ protein-like	0.484488	3.00545	2.80652	0.0148062	0.106908	-3.22204	3.23106	2.74658
75136	Rsph10b	2895	radial spoke head 10 homolog B (Chlamydomonas)	-3.03858	-1.68913	-2.80604	0.0148198	0.106939	-3.49953	-3.20358	-0.165004
15469	Prmt1	1508	protein arginine N-methyltransferase 1	-0.341062	5.78522	-2.8058	0.0148268	0.106939	-3.6507	5.63076	5.97182
108723	Card11	4112	caspase recruitment domain family, member 11	-0.221101	5.71058	-2.803	0.0149063	0.107454	-3.90889	5.60183	5.82293
23996	Psmc4	1436	proteasome (prosome, macropain) 26S subunit, ATPase, 4	-0.334741	5.94519	-2.80205	0.0149337	0.107591	-3.67578	5.80098	6.13572
66771	Gid4	4400	GID complex subunit 4, VID24 homolog	-0.326547	3.80516	-2.80158	0.0149471	0.107629	-3.56529	3.63624	3.96279
70511	Eef2kmt	2140	eukaryotic elongation factor 2 lysine methyltransferase	-0.477052	3.43917	-2.79982	0.0149977	0.10788	-3.23427	3.2067	3.68375
18201	Nsmaf	3507	neutral sphingomyelinase (N-SMase) activation associated factor	0.249605	5.49942	2.79979	0.0149985	0.10788	-3.84007	5.62036	5.37076
231659	Gcn1l1	8546	GCN1 general control of amino-acid synthesis 1-like 1 (yeast)	-0.223136	4.57405	-2.79858	0.0150333	0.108071	-3.90361	4.46394	4.68707
22258	Usp4	3668	ubiquitin specific peptidase 4 (proto-oncogene)	-0.254676	5.72785	-2.79825	0.0150428	0.10808	-3.89258	5.60702	5.86169
19218	Ptger3	2018	prostaglandin E receptor 3 (subtype EP3)	-2.46402	-0.755704	-2.79792	0.0150522	0.108089	-3.27571	-2.02484	0.439179
101142	Itfg2	2299	integrin alpha FG-GAP repeat containing 2	-0.590843	3.00795	-2.79731	0.0150699	0.108156	-3.16037	2.67145	3.2623
73379	Dcbld2	6487	discoidin, CUB and LCCL domain containing 2	4.55609	-3.4821	2.79657	0.0150913	0.108251	-3.74189	-1.73941	-6.2955
320365	Fry	10730	FRY microtubule binding protein	0.341631	2.25887	2.79564	0.0151181	0.108282	-3.51903	2.42522	2.08359
74132	Rnf6	3627	ring finger protein (C3H2C3 type) 6	0.31833	4.38446	2.79559	0.0151196	0.108282	-3.64228	4.52475	4.20642
20649	Sntb1	2153	syntrophin, basic 1	0.395804	5.01689	2.79556	0.0151205	0.108282	-3.6166	5.21927	4.82347
667281	H60b	952	histocompatibility 60b	1.65561	1.6265	2.79447	0.0151522	0.108421	-2.87788	2.2151	0.559484
52906	Ahi1	5094	Abelson helper integration site 1	0.53563	1.97161	2.79432	0.0151564	0.108421	-3.19481	2.19583	1.6602
110593	Prdm2	11549	PR domain containing 2, with ZNF domain	0.208932	4.51987	2.79379	0.0151718	0.108471	-3.97559	4.62193	4.413
66897	Naa16	3875	N(alpha)-acetyltransferase 16, NatA auxiliary subunit	0.450192	3.08714	2.79307	0.0151929	0.108563	-3.37126	3.32713	2.87694
78943	Ern1	3976	endoplasmic reticulum (ER) to nucleus signalling 1	0.619229	2.22509	2.79183	0.0152289	0.108712	-3.17513	2.55573	1.9365
13423	Dnase2a	1643	deoxyribonuclease II alpha	0.675279	2.79727	2.79178	0.0152303	0.108712	-3.01688	3.10945	2.43417
56437	Rrad	1575	Ras-related associated with diabetes	0.403821	4.63973	2.79079	0.0152595	0.108769	-3.43888	4.86398	4.46016
27060	Tcirg1	3304	T cell, immune regulator 1, ATPase, H+ transporting, lysosomal V0 protein A3	0.358399	4.31585	2.79071	0.0152618	0.108769	-3.60764	4.50739	4.14899
231807	BC037034	2546	cDNA sequence BC037034	0.303956	5.16069	2.79003	0.0152814	0.108769	-3.70715	5.33249	5.02854
56357	Ivd	2067	isovaleryl coenzyme A dehydrogenase	-0.369239	4.38101	-2.78997	0.0152834	0.108769	-3.46926	4.20441	4.57365
11772	Ap2a2	4639	adaptor-related protein complex 2, alpha 2 subunit	-0.293388	4.32535	-2.78976	0.0152894	0.108769	-3.71309	4.16294	4.45633
12370	Casp8	2777	caspase 8	-0.214538	6.55241	-2.78963	0.0152933	0.108769	-3.97959	6.44794	6.66248
11980	Atp8a1	8249	ATPase, aminophospholipid transporter (APLT), class I, type 8A, member 1	-0.362773	3.42496	-2.78952	0.0152964	0.108769	-3.69905	3.21139	3.57416
545428	Ccdc141	6329	coiled-coil domain containing 141	-1.90259	-1.72405	-2.78901	0.0153114	0.108816	-3.05128	-2.69935	-0.796758
57080	Gtf2ird1	4842	general transcription factor II I repeat domain-containing 1	0.593851	1.92551	2.78828	0.0153328	0.108909	-3.17549	2.15725	1.5634
11987	Slc7a1	7179	solute carrier family 7 (cationic amino acid transporter, y+ system), member 1	-0.299005	3.68214	-2.78696	0.0153718	0.109127	-3.71529	3.51948	3.81848
380967	Tmem106c	1635	transmembrane protein 106C	-0.625392	3.00587	-2.78601	0.0153997	0.109192	-3.0668	2.69323	3.31863
72556	Zfp566	1692	zinc finger protein 566	-0.99625	2.11556	-2.78599	0.0154002	0.109192	-2.91734	1.6124	2.60865
17128	Smad4	3341	SMAD family member 4	-0.255888	5.52724	-2.7858	0.0154059	0.109192	-3.85786	5.3865	5.64239
18004	Nek1	4264	NIMA (never in mitosis gene a)-related expressed kinase 1	-0.603569	1.82952	-2.78521	0.0154235	0.109257	-3.1144	1.49835	2.10192
68183	Bcas2	1422	breast carcinoma amplified sequence 2	-0.332063	5.80157	-2.78411	0.0154558	0.109427	-3.67656	5.65546	5.98752
12416	Cbx2	3740	chromobox 2	-0.652881	1.96356	-2.78191	0.0155211	0.109795	-3.10448	1.70548	2.35836
74769	Pik3cb	4854	phosphatidylinositol-4,5-bisphosphate 3-kinase catalytic subunit beta	-0.645962	1.42228	-2.78142	0.0155356	0.109795	-3.06969	1.13586	1.78182
15108	Hsd17b10	911	hydroxysteroid (17-beta) dehydrogenase 10	-0.381819	5.55885	-2.78129	0.0155396	0.109795	-3.4852	5.3738	5.75562
27998	Exosc5	1031	exosome component 5	-0.460451	5.22923	-2.78102	0.0155476	0.109795	-3.44993	4.99651	5.45696
68423	Ankrd13d	2141	ankyrin repeat domain 13 family, member D	1.23452	1.16937	2.78095	0.0155496	0.109795	-2.87239	1.70845	0.473932
66713	Actr2	3669	ARP2 actin-related protein 2	0.176415	7.23751	2.77958	0.0155905	0.110024	-4.17925	7.33057	7.15416
20917	Suclg2	2279	succinate-Coenzyme A ligase, GDP-forming, beta subunit	-0.567685	2.82079	-2.77832	0.0156281	0.110228	-3.14493	2.5259	3.09358
107817	Jmjd6	1668	jumonji domain containing 6	0.431871	4.42526	2.77805	0.0156363	0.110228	-3.42854	4.65792	4.22604
19299	Abcd3	3399	ATP-binding cassette, sub-family D (ALD), member 3	-0.538573	2.45057	-2.77764	0.0156486	0.110233	-3.19621	2.15109	2.68966
66487	Smim4	403	small integral membrane protein 4	-1.01274	3.83169	-2.77747	0.0156537	0.110233	-2.88919	3.40469	4.41743
77634	Snapc3	1385	small nuclear RNA activating complex, polypeptide 3	0.594585	3.59549	2.77674	0.0156754	0.110293	-3.16654	3.89531	3.30073
66961	Neat1	3177	nuclear paraspeckle assembly transcript 1 (non-protein coding)	0.332683	5.1869	2.77662	0.0156792	0.110293	-3.80022	5.32848	4.99579
109344	E130215H24Rik	936	RIKEN cDNA E130215H24 gene	-1.61095	1.37265	-2.77625	0.0156904	0.110313	-2.95324	0.538643	2.14959
75729	Fam227a	5187	family with sequence similarity 227, member A	4.81041	-5.14449	2.77536	0.0157169	0.11044	-3.99473	-2.68255	-7.49296
11810	Apobec1	2265	apolipoprotein B mRNA editing enzyme, catalytic polypeptide 1	0.546251	3.19053	2.77474	0.0157357	0.110485	-3.2423	3.40634	2.86009
226255	Atrnl1	6586	attractin like 1	-1.42205	-0.746126	-2.77457	0.0157407	0.110485	-2.88555	-1.41456	0.00749549
223664	Lrrc14	2277	leucine rich repeat containing 14	-0.537141	3.44064	-2.77431	0.0157487	0.110485	-3.30117	3.23843	3.77557
215387	Ncaph	2695	non-SMC condensin I complex, subunit H	0.851627	1.88501	2.77266	0.0157983	0.110774	-3.01235	2.18817	1.33654
18762	Prkcz	4595	protein kinase C, zeta	0.490668	2.19618	2.77065	0.0158594	0.111126	-3.25594	2.43628	1.94562
100042959	Gm4130	1243	heterogeneous nuclear ribonucleoprotein K pseudogene	-0.355188	6.8507	-2.77045	0.0158654	0.111126	-3.86793	6.66323	7.01842
71795	Pitpnc1	6350	phosphatidylinositol transfer protein, cytoplasmic 1	-0.214033	5.34717	-2.76983	0.0158843	0.111198	-4.01445	5.24068	5.45472
69930	Zfp715	4190	zinc finger protein 715	0.49461	3.08867	2.76953	0.0158934	0.111203	-3.43997	3.39665	2.90204
68988	Prpf31	3143	pre-mRNA processing factor 31	-0.323023	4.43914	-2.76868	0.0159193	0.111324	-3.65866	4.26639	4.58941
100039748	Gm10020	726	ribosomal protein L15 pseudogene	-0.808129	3.81615	-2.76804	0.0159389	0.111343	-3.02583	3.34868	4.15681
382090	Cep162	5295	centrosomal protein 162	0.574938	2.39874	2.76804	0.0159389	0.111343	-3.3593	2.59458	2.01964
67417	Ears2	1846	glutamyl-tRNA synthetase 2, mitochondrial	-0.583172	3.28771	-2.76735	0.0159598	0.111356	-3.20411	2.93994	3.52311
17216	Mcm2	3371	minichromosome maintenance complex component 2	-0.297304	4.53328	-2.76734	0.0159602	0.111356	-3.70245	4.38535	4.68265
70799	Cep192	8093	centrosomal protein 192	0.266558	4.0812	2.76714	0.0159664	0.111356	-3.86297	4.20066	3.9341
235134	Nfrkb	5161	nuclear factor related to kappa B binding protein	-0.267929	4.74718	-2.76617	0.0159959	0.111503	-3.86672	4.60897	4.8769
72313	Fryl	11470	FRY like transcription coactivator	0.224331	5.72084	2.76499	0.0160322	0.111682	-4.22886	5.81623	5.5919
51944	Knstrn	3118	kinetochore-localized astrin/SPAG5 binding	0.658268	1.93368	2.76478	0.0160386	0.111682	-3.07555	2.24637	1.5881
270185	BC043934	790	cDNA sequence BC043934	-0.707122	3.73418	-2.76377	0.0160695	0.111838	-3.03736	3.40502	4.11214
100125262	Trbc1	519	T cell receptor beta, constant region 1	-0.20904	9.11769	-2.76287	0.0160974	0.111972	-4.05324	9.01766	9.2267
22320	Vamp8	786	vesicle-associated membrane protein 8	0.324574	6.51038	2.76199	0.0161245	0.111994	-3.68655	6.68745	6.36287
56501	Elf4	5847	E74-like factor 4 (ets domain transcription factor)	0.222864	6.24452	2.76199	0.0161245	0.111994	-4.15715	6.36394	6.14108
216516	Ccdc157	5153	coiled-coil domain containing 157	0.652477	1.60038	2.76185	0.0161288	0.111994	-3.17	1.91329	1.26082
74114	Crot	2803	carnitine O-octanoyltransferase	0.345539	4.49506	2.76166	0.0161348	0.111994	-3.64861	4.68026	4.33472
100503636	1700123M08Rik	1066	RIKEN cDNA 1700123M08 gene	-4.90871	-1.49037	-2.76086	0.0161593	0.112105	-3.93188	-3.87714	1.03157
81703	Jdp2	1881	Jun dimerization protein 2	1.71223	0.300135	2.76034	0.0161755	0.112158	-3.00666	1.26356	-0.44867
19679	Pitpnm2	6620	phosphatidylinositol transfer protein, membrane-associated 2	-0.215724	5.34014	-2.75927	0.0162086	0.112328	-4.04275	5.22634	5.44206
239667	Dip2b	9063	disco interacting protein 2 homolog B	-0.241721	3.96376	-2.75876	0.0162243	0.112367	-3.88623	3.84285	4.08457
56219	Extl1	4114	exostoses (multiple)-like 1	1.6313	-0.685581	2.75854	0.0162314	0.112367	-2.9527	0.0652252	-1.56608
22224	Usp10	3236	ubiquitin specific peptidase 10	-0.31974	4.19018	-2.75756	0.0162617	0.112451	-3.63337	4.03342	4.35316
19185	Psmd4	1252	proteasome (prosome, macropain) 26S subunit, non-ATPase, 4	-0.239504	6.94182	-2.75744	0.0162656	0.112451	-3.91047	6.82785	7.06735
59050	Nsa2	2686	NSA2 ribosome biogenesis homolog	-0.343557	4.31643	-2.75732	0.0162693	0.112451	-3.6021	4.14038	4.48394
237711	Eml6	8080	echinoderm microtubule associated protein like 6	1.18466	-1.05395	2.75659	0.0162919	0.112535	-2.90523	-0.503449	-1.68811
69617	Pitrm1	3543	pitrilysin metallepetidase 1	-0.299149	4.3898	-2.75638	0.0162986	0.112535	-3.70759	4.23996	4.53911
634731	Susd1	3295	sushi domain containing 1	-2.25799	-1.1483	-2.75499	0.0163418	0.112774	-3.20153	-2.15757	0.100419
11835	Ar	2999	androgen receptor	-0.813124	1.38488	-2.75306	0.0164023	0.113132	-2.98396	0.94764	1.76076
60530	Fignl1	2974	fidgetin-like 1	0.956274	1.06748	2.75012	0.0164949	0.113711	-2.94497	1.54822	0.591948
214944	Mob3b	6030	MOB kinase activator 3B	-0.935803	0.0630984	-2.74956	0.0165127	0.113773	-2.94637	-0.353973	0.581831
76073	Pcgf5	1509	polycomb group ring finger 5	-0.560986	4.1906	-2.74743	0.0165801	0.114162	-3.39162	3.90312	4.46411
381347	4930412O13Rik	4039	RIKEN cDNA 4930412O13 gene	2.11438	-1.45512	2.74722	0.0165866	0.114162	-3.18067	-0.428357	-2.54273
668158	Ccdc85c	1547	coiled-coil domain containing 85C	-2.60426	-0.436846	-2.74634	0.0166144	0.114166	-3.33224	-1.7368	0.867463
217882	Cep170b	6640	centrosomal protein 170B	0.691231	2.06446	2.74608	0.0166229	0.114166	-3.39879	2.40724	1.71601
12168	Bmpr2	3507	bone morphogenetic protein receptor, type II (serine/threonine kinase)	0.492238	2.92505	2.74545	0.0166429	0.114166	-3.38525	3.11768	2.62544
67712	Slc25a37	4162	solute carrier family 25, member 37	-0.391533	3.07219	-2.74539	0.0166447	0.114166	-3.47968	2.88627	3.2778
16453	Jak3	4085	Janus kinase 3	0.200739	6.57296	2.74539	0.0166448	0.114166	-4.15649	6.66845	6.46771
668310	Cc2d2b	3315	coiled-coil and C2 domain containing 2B	-1.67832	-0.532591	-2.74534	0.0166465	0.114166	-3.00842	-1.46718	0.211135
666211	Gm7984	538	predicted gene 7984	0.995948	3.45491	2.7448	0.0166637	0.114166	-2.94628	4.05024	3.05429
11891	Rab27a	2971	RAB27A, member RAS oncogene family	0.253862	5.4028	2.74456	0.0166711	0.114166	-3.88211	5.52241	5.26855
18515	Pbx2	2801	pre B cell leukemia homeobox 2	-0.318159	5.01917	-2.74449	0.0166735	0.114166	-3.79004	4.83645	5.15461
67486	Polr3g	3060	polymerase (RNA) III (DNA directed) polypeptide G	-1.04556	1.46272	-2.74446	0.0166743	0.114166	-3.01463	0.79111	1.83667
69605	Lnpk	8775	lunapark, ER junction formation factor	-0.423543	1.85647	-2.74357	0.0167029	0.114272	-3.44733	1.6268	2.05034
56280	Mrpl37	1496	mitochondrial ribosomal protein L37	-0.40312	4.55042	-2.74344	0.0167071	0.114272	-3.48434	4.36156	4.76468
17709	COX2	684	cytochrome c oxidase subunit II	-0.384663	7.53203	-2.74111	0.0167816	0.114648	-3.88872	7.30111	7.68577
93703	Pcdhgb6	4684	protocadherin gamma subfamily B, 6	-2.51486	-1.41341	-2.74103	0.016784	0.114648	-3.15401	-3.04248	-0.527612
56715	Rabgef1	2885	RAB guanine nucleotide exchange factor (GEF) 1	0.401983	3.54712	2.7409	0.0167884	0.114648	-3.47702	3.7674	3.36542
100124673	Trbv13-1	337	T cell receptor beta, variable 13-1	-0.35132	7.06818	-2.74027	0.0168084	0.114725	-3.57747	6.89394	7.24526
21821	Ift88	3079	intraflagellar transport 88	-1.48309	0.42601	-2.73923	0.0168422	0.114895	-2.93078	-0.504077	0.979017
15531	Ndst1	6085	N-deacetylase/N-sulfotransferase (heparan glucosaminyl) 1	0.300388	4.36137	2.73822	0.0168747	0.115057	-3.8926	4.50477	4.20438
59033	Slc4a8	11793	solute carrier family 4 (anion exchanger), member 8	0.459508	1.27478	2.7379	0.0168848	0.115058	-3.42421	1.49825	1.03874
80876	Ifitm2	627	interferon induced transmembrane protein 2	1.16663	2.65388	2.73767	0.0168924	0.115058	-2.93362	3.2608	2.09417
12321	Calu	3410	calumenin	-0.2582	5.03278	-2.73719	0.0169078	0.115103	-3.86258	4.9076	5.1658
15547	Trmt2a	3684	TRM2 tRNA methyltransferase 2A	0.341305	3.70665	2.73691	0.016917	0.115106	-3.60566	3.87497	3.53367
67117	Dynlt3	2153	dynein light chain Tctex-type 3	0.415538	4.25478	2.7362	0.0169398	0.115201	-3.55453	4.47902	4.06348
24056	Sh3bp5	2482	SH3-domain binding protein 5 (BTK-associated)	-0.265372	5.43463	-2.73459	0.0169922	0.115498	-3.85646	5.30826	5.57363
105837	Mtbp	4451	Mdm2, transformed 3T3 cell double minute p53 binding protein	0.557956	2.29073	2.73432	0.017001	0.115498	-3.33381	2.59494	2.03699
329877	Dennd4c	8441	DENN/MADD domain containing 4C	0.382531	2.34917	2.73345	0.017029	0.115569	-3.57485	2.55852	2.17599
66475	Rps23	555	ribosomal protein S23	-0.599164	4.8118	-2.73345	0.0170292	0.115569	-3.21165	4.55551	5.15468
54141	Spag5	3822	sperm associated antigen 5	0.913883	0.72454	2.73308	0.0170411	0.11559	-2.97967	1.13185	0.217971
639658	Gm13807	1295	predicted gene 13807	0.871864	2.68014	2.72986	0.0171464	0.116186	-3.04088	3.12331	2.25144
67949	Nifk	1894	nucleolar protein interacting with the FHA domain of MKI67	-0.33833	4.8723	-2.72985	0.0171466	0.116186	-3.66373	4.72248	5.06081
100042498	Mir22hg	1766	Mir22 host gene (non-protein coding)	2.10591	0.0252254	2.72741	0.017227	0.116638	-3.14311	0.901202	-1.20471
74201	Cep97	8512	centrosomal protein 97	-0.30664	3.13594	-2.72728	0.0172312	0.116638	-3.76339	2.96775	3.27439
171211	Edaradd	8103	EDAR (ectodysplasin-A receptor)-associated death domain	1.35517	-1.04253	2.72475	0.0173147	0.117143	-2.95493	-0.178861	-1.53403
50766	Crim1	5995	cysteine rich transmembrane BMP regulator 1 (chordin like)	-0.302096	4.01482	-2.72421	0.0173327	0.117165	-3.84566	3.86015	4.16224
69181	Dyrk2	2137	dual-specificity tyrosine-(Y)-phosphorylation regulated kinase 2	-0.310951	5.13529	-2.72385	0.0173445	0.117165	-3.77066	4.9662	5.27715
16992	Lta	1383	lymphotoxin A	0.391137	5.70243	2.72384	0.0173448	0.117165	-3.7575	5.94486	5.55373
68512	Tomm5	687	translocase of outer mitochondrial membrane 5 homolog (yeast)	-0.547409	4.73139	-2.72329	0.0173629	0.117227	-3.28657	4.50153	5.04894
224250	Cldnd1	2194	claudin domain containing 1	0.28752	5.15621	2.72293	0.0173751	0.117248	-3.78636	5.30188	5.01436
76936	Hnrnpm	2532	heterogeneous nuclear ribonucleoprotein M	-0.188187	7.27194	-2.72113	0.0174349	0.117591	-4.20308	7.18195	7.37014
270198	Pfkfb4	3361	6-phosphofructo-2-kinase/fructose-2,6-biphosphatase 4	0.775765	1.59071	2.72028	0.0174632	0.117722	-3.10822	1.99073	1.21497
231507	Plac8	696	placenta-specific 8	1.81335	1.98645	2.71941	0.0174923	0.117857	-3.0259	3.17547	1.36212
234776	Atmin	4877	ATM interactor	0.29466	4.39765	2.71905	0.0175042	0.117877	-3.87384	4.55378	4.25912
69232	Qrich1	3362	glutamine-rich 1	-0.233841	5.56589	-2.7185	0.0175227	0.117941	-3.99131	5.44697	5.68081
70099	Smc4	4082	structural maintenance of chromosomes 4	-0.18419	8.03561	-2.71809	0.0175364	0.117964	-4.46787	7.93118	8.11537
14936	Gys1	3681	glycogen synthase 1, muscle	0.498749	2.67386	2.71764	0.0175516	0.117964	-3.39117	2.89862	2.39987
20280	Scp2	2664	sterol carrier protein 2, liver	-0.292572	4.78424	-2.71759	0.0175532	0.117964	-3.77562	4.63616	4.92873
14675	Gna14	3383	guanine nucleotide binding protein, alpha 14	2.2107	-1.10066	2.71674	0.0175818	0.118095	-3.23683	0.0190136	-2.19169
74204	Xpo6	4453	exportin 6	-0.196555	6.07251	-2.71596	0.0176081	0.118157	-4.14952	5.97439	6.17095
68463	Mrpl14	595	mitochondrial ribosomal protein L14	-0.611341	4.62624	-2.71593	0.017609	0.118157	-3.22727	4.29402	4.90536
67210	Gatad1	2547	GATA zinc finger domain containing 1	0.341254	4.36164	2.71423	0.0176662	0.118467	-3.67483	4.55163	4.21038
67765	5830432E09Rik	1494	RIKEN cDNA 5830432E09 gene	-0.876558	2.19438	-2.71402	0.0176732	0.118467	-3.02235	1.71985	2.59641
15387	Hnrnpk	1978	heterogeneous nuclear ribonucleoprotein K	-0.239467	6.32166	-2.71291	0.0177108	0.118658	-4.00014	6.20528	6.44475
66251	Arfgap3	2618	ADP-ribosylation factor GTPase activating protein 3	0.609877	2.45817	2.71235	0.0177297	0.118673	-3.22507	2.79783	2.18795
234683	Elmo3	3060	engulfment and cell motility 3	0.684041	2.22346	2.71231	0.0177313	0.118673	-3.22785	2.54864	1.8646
13521	Slc26a2	3863	solute carrier family 26 (sulfate transporter), member 2	0.339177	4.06006	2.71195	0.0177435	0.118695	-3.74627	4.22442	3.88524
23853	Def6	2277	differentially expressed in FDCP 6	-0.207815	6.95378	-2.71149	0.017759	0.118738	-4.14366	6.84959	7.0574
17719	ND4	1378	NADH dehydrogenase subunit 4	-0.157987	9.89205	-2.71106	0.0177735	0.118774	-4.53688	9.80585	9.96384
75735	Pank1	3692	pantothenate kinase 1	-1.41542	-0.248699	-2.71056	0.0177904	0.118826	-2.9894	-1.06719	0.348231
75841	Rnf139	4348	ring finger protein 139	0.291567	4.446	2.7094	0.0178299	0.11903	-3.86819	4.57185	4.28028
17120	Mad1l1	2640	MAD1 mitotic arrest deficient 1-like 1	-0.504046	3.35421	-2.70871	0.0178534	0.119126	-3.45355	3.15175	3.65579
66371	Chmp4c	1790	charged multivesicular body protein 4C	1.75374	0.153843	2.70775	0.0178863	0.119248	-3.09455	1.0506	-0.703139
21933	Tnfrsf10b	3179	tumor necrosis factor receptor superfamily, member 10b	0.929604	1.49355	2.70764	0.0178899	0.119248	-3.09293	2.07279	1.14319
20443	St3gal4	2029	ST3 beta-galactoside alpha-2,3-sialyltransferase 4	-0.390699	4.2577	-2.70728	0.0179024	0.11927	-3.58551	4.03724	4.42794
66821	Bcs1l	1829	BCS1-like (yeast)	-0.803064	2.38728	-2.70588	0.0179503	0.119502	-3.11355	1.90189	2.70495
18453	P4hb	2538	prolyl 4-hydroxylase, beta polypeptide	-0.243949	6.25326	-2.70573	0.0179554	0.119502	-4.06378	6.13176	6.37571
17524	Mpp1	2458	membrane protein, palmitoylated	-0.323554	5.16733	-2.7044	0.0180009	0.119744	-3.85557	5.0344	5.35795
225995	D030056L22Rik	1631	RIKEN cDNA D030056L22 gene	-0.541794	3.77532	-2.70402	0.0180139	0.119751	-3.39453	3.5394	4.0812
24067	Srp54a	4264	signal recognition particle 54A	-1.05341	0.361015	-2.70384	0.0180202	0.119751	-3.00259	-0.0665633	0.986842
66662	Fbxl12os	2355	F-box and leucine-rich repeat protein 12, opposite strand	-4.11645	-2.0891	-2.70293	0.0180515	0.119768	-3.87527	-4.02562	0.0908316
16834	Cog1	3029	component of oligomeric golgi complex 1	0.295451	4.74585	2.70258	0.0180638	0.119768	-3.83507	4.87702	4.58157
108086	Rnf216	4671	ring finger protein 216	0.313254	3.76176	2.70251	0.0180661	0.119768	-3.75812	3.92693	3.61367
72289	Malat1	6982	metastasis associated lung adenocarcinoma transcript 1 (non-coding RNA)	1.30445	5.76278	2.70248	0.0180672	0.119768	-4.22437	6.31881	5.01435
215436	Slc35e3	3483	solute carrier family 35, member E3	-0.692544	1.68715	-2.70244	0.0180686	0.119768	-3.16558	1.3681	2.06065
54446	Nfat5	13443	nuclear factor of activated T cells 5	0.32735	4.0773	2.70168	0.0180948	0.11985	-4.10978	4.218	3.89065
66358	Adprm	1492	ADP-ribose/CDP-alcohol diphosphatase, manganese dependent	0.550561	4.22436	2.70134	0.0181064	0.11985	-3.48201	4.45231	3.90175
56088	Psmg1	985	proteasome (prosome, macropain) assembly chaperone 1	-0.501838	4.43111	-2.70128	0.0181084	0.11985	-3.3815	4.20371	4.70555
108000	Cenpf	11130	centromere protein F	1.02959	-0.302059	2.70086	0.0181231	0.119887	-3.10017	0.395585	-0.63401
234069	Pcid2	2408	PCI domain containing 2	-0.355257	4.36954	-2.69998	0.0181536	0.120028	-3.68206	4.17816	4.53342
97820	4833439L19Rik	2674	RIKEN cDNA 4833439L19 gene	0.354381	4.30522	2.69928	0.0181778	0.120127	-3.70455	4.49936	4.14498
12449	Ccnf	3099	cyclin F	0.95763	0.853863	2.69868	0.0181985	0.120204	-3.01588	1.37837	0.420744
66929	Asf1b	1599	anti-silencing function 1B histone chaperone	0.618972	2.96806	2.69569	0.0183028	0.120832	-3.21282	3.26172	2.64275
72729	Cdc42se2	3138	CDC42 small effector 2	0.174845	7.45186	2.69496	0.0183284	0.120892	-4.33486	7.53782	7.36298
231070	Insig1	2648	insulin induced gene 1	-0.325544	4.37416	-2.6949	0.0183304	0.120892	-3.72472	4.22226	4.5478
209446	Tfe3	3274	transcription factor E3	0.325208	4.00445	2.69456	0.0183422	0.120909	-3.71224	4.1694	3.84419
18798	Plcb4	3692	phospholipase C, beta 4	0.486352	2.68692	2.69425	0.0183531	0.12092	-3.43744	2.90255	2.41619
70427	Mier2	2562	MIER family member 2	-0.384902	3.77383	-2.69272	0.0184068	0.121213	-3.57562	3.57164	3.95654
54712	Plxnc1	7045	plexin C1	0.330965	3.35158	2.68783	0.0185795	0.122289	-3.82495	3.50334	3.17238
75965	Zdhhc20	5173	zinc finger, DHHC domain containing 20	0.201549	5.77717	2.68639	0.0186305	0.122563	-4.19125	5.883	5.68145
100043674	Rbx1-ps	423	ring-box 1, pseudogene	-0.389713	6.58826	-2.68575	0.0186533	0.122651	-3.64162	6.38953	6.77924
20133	Rrm1	3997	ribonucleotide reductase M1	0.310692	3.91422	2.68511	0.0186759	0.122738	-3.77408	4.07079	3.7601
666938	Bend4	7935	BEN domain containing 4	-2.09549	-2.20011	-2.68414	0.0187106	0.122904	-3.23172	-3.31386	-1.21837
433813	Pusl1	1229	pseudouridylate synthase-like 1	-0.846422	2.54055	-2.68372	0.0187256	0.12291	-3.08102	2.14522	2.99165
12544	Cdc45	2143	cell division cycle 45	0.911012	1.47608	2.68359	0.0187302	0.12291	-3.0501	1.94573	1.03472
223776	Selenoo	2360	selenoprotein O	-0.366637	4.14157	-2.68321	0.0187438	0.122938	-3.654	3.94485	4.31149
[truncated: 11,101 more rows]

## Sheet: Figure 1g
Figure 1g
		Control									Bach2fl/flFoxp3Cre
	Colon	20	37.6	26.7	30.9	34	34	22.3			43.5	34.5	36.6	24.5	45.7	29.9	41.7	41.4	41.6
		Control									Bach2fl/flFoxp3Cre
	Liver	4.73	12.2	14.4	12.4	10	13	9.91			19.2	18.1	18.3	15.4	19.2	18.7	23.8	12.7	13
		Control									Bach2fl/flFoxp3Cre
	Lung	5.71	25.8	4.1	9.62	5.98	10.4	10.2			38	39.2	25.2	43.7	32.3	26.6	26.1	4.31	9.48

## Sheet: Figure 2a
Figure 2a
		WT Treg							Bach2 Treg
	%Treg (of CD4+)	1.11	0.282	0.688	0.728	1.13	0.388	0.497	0.0291	0.11	0.287	0.197	0.0671	0.0193	0.293
	# Treg	192000	53900	54600	234000	74500	126000	141000	21600	5280	82200	4860	17900	47300	44100

## Sheet: Figure 2b
Figure 2b
			Cd4Cre				Bach2fl/flCd4Cre
		IFNg+TNFa+ CD8s	0.382	0.628	0.58	0.58	2.47	1.66	1.35	1.18
			Cd4Cre				Bach2fl/flCd4Cre
		IFNg+TNFa+ CD4s	0.319	0.523	0.52	0.587	2.49	1.38	1.59	1.4

## Sheet: Figure 2c
Figure 2c
		IFNg+CD4+
			Bach2-flox							Bach2-flox/Cd4-Cre
		d0	681000	321000	331000	1870000	297000	268000		735000	855000	384000	214000	357000
		d7	11100000	7250000	6210000	6900000	6920000			2570000	5100000	8800000	5760000	5700000	8270000	4860000
		d14	2840000	3230000	2450000	3670000	3070000	4270000		2640000	2810000	1550000	3600000	2500000	2740000
		CD4+Foxp3+
			Bach2-flox							Bach2-flox/Cd4-Cre
		d0	1555910	671670	897645	1435720	1058445	366212	290654	663614	1287060	480066	215507	473340
		d7	2554240	1591200	1335000	1079160	775060			658800	343640	640900	1067040	540440	912640	1221120
		d14	2910780	1951320	1064960	2125280	956480	3277800	949660	900900	874368	872000	719820	760960

## Sheet: Figure 2d
Figure 2d
		Day 0 normalised cell number
			Bach2-flox			Bach2-flox/Cd4-Cre
		d0	103.234	100.755	96.0115	100.344	100.067	99.5892
		d1	16.3048	16.278	15.7144	12.1624	11.7005	11.2936
		d3	12.43	13.7856	12.2449	6.93109	6.67637	7.0018
		d5	23.5707	14.8103	21.3083	7.46493	4.24797	5.75018
		d7	24.8089	22.2697	29.0639	5.96648	6.51536	5.14498

## Sheet: Figure 2e
Figure 2e
		Bach2-flox			Bach2-flox/Cd4-Cre
	%AnnexinV+	42.1	44.8	40.5	54	57.1	60.5

## Sheet: Figure 3a
Figure 3a
		D0 normalised weight
			Foxp3Cre									Bach2fl/flFoxp3Cre
		D0	100	100	100	100	100	100	100			100	100	100	100	100	100	100	100	100
		D1	103.241	103.913	101.478	98.759	98.6077	100.659	99.3255			102.646	103.158	103.077	103.409	99.2519	99.8886	98.1162	97.1811	98.8811
		D2	100.926	100.87	100	96.3806	97.5137	99.5058	102.867			101.587	104.211	100	98.2955	100	100.056	99.2674	96.8944	99.1608
		D3	99.537	100	101.478	98.2937	96.5191	100.604	104.89			103.704	104.737	100.513	99.4318	99.9501	99.1086	98.0638	94.171	100.233
		D4	99.0741	99.1304	102.463	100.41	96.07	103.62	102.98			101.587	105.263	100	99.4318	99.8	102.73	102.67	96.75	101.17
		D5	96.2963	99.1304	100.493	93.59	96.97	100.49	105.12			104.762	101.579	101.538	103.977	100.25	101.95	100.99	96.03	101.17
		D6	89.3519	99.1304	95.5665	84.8	94.98	97.75	101.74			100.529	101.053	99.4872	101.705	98.75	101.67	99.69	91.97	98.14
		D7	84.7222	95.2174	89.6552	79.21	92.44	91.71	95.62			101.058	103.158	102.564	101.705	100.75	102.34	99.95	90.35	97.25

[truncated: 35 more sheets: Figure 3b, Figure 3c, Figure 3e, Figure 3f, Figure 3g, Figure 4a, Figure 4b, Figure 4d, Figure 4e, Figure 5a, Figure 5b, Figure 5c, Figure 5d, Figure 5e, Figure 6a, Figure 6b, Figure 6c, Figure 7a, Figure 7d, Figure 7f …]
